# Supplementary material for: Study design and rationale for a cluster randomized trial of a safe child feces management intervention in rural Odisha, India
Source: BMC Public Health. 2022 Jan 15;22:106. doi: 10.1186/s12889-021-12405-0 (PMC8760865; doi:10.1186/s12889-021-12405-0)
Supplement: Supplementary file 2 — Additional file 2. [file 12889_2021_12405_MOESM2_ESM.xlsx]

## Sheet: survey
Survey ref	type	name	label::English	label::Oriya	hint::English	hint::Oriya	constraint	constraint_message::English	constraint_message::Oriya	relevant	required	appearance	repeat_count	calculation	NOTES		KEY
	start	start_time															Major groups
	end	end_time															Acknowledge statements / Instruction statements
	calculate	tod												today()			Repeat groups
	deviceid	dev_id															Group within survey part
	begin group	group_0										field-list					Group within survey party (rotate between the 2 blues)
A1	integer	village_id	A1. Village ID	A1. ଗ୍ରାମ ର କୋଡ	Village ID must be between 100 – 150 (GANJAM) and 200 – 250 (GAJAPATI)	ଗାଁ ର କ୍ରମିକ ସଂଖ୍ୟା ୧୦୦-୧୫୦ ମଧ୍ୟରେ (ଗଂଜାମ ) ଓ ୨୦୦ -୨୫୦ ମଧ୍ୟରେ (ଗଜପତି)	(.>=100) and (.<=250)	Village ID must be between 100 and 250.	ଗାଁ ର କ୍ରମିକ ସଂଖ୍ୟା ୧୦୦-୨୫୦ ମଧ୍ୟରେ		yes						NEEDS TRANSLATION OR TYPING
A2	text	village_name	A2. Village Name	A2. ଗ୍ରାମ ର ନାମ							yes
	end group	group_0
	begin group	group_1										field-list
A3	date	date_test	A3. Please enter the current date:	A3. ତାରିଖ ଲେଖନ୍ତୁ							yes				Allows the enumerator to select the current date and time. ODK has always had problems related to automatically recording time, so this is a set way to make sure the timestamp is correct.
A4	time	time_test	A4. Please enter the current time:	A4. ସମୟ ଲେଖନ୍ତୁ							yes
	end group	group_1
A5	select_one enum	enum_id	A5. What is your name?	A5. ଆପଣଙ୍କ ନାମ?							yes
A6	string	hh_id	A6. Household ID	A6. Household ID	Household ID must be between 1 and 750 and contain 3 digits (e.g. 001, 025, etc.). New household IDs Rajashree: 301-350 Subhashree: 351-400 Sashmita: 401-450 Aparna: 451-500 Gajalaxmi: 501-550 Ankita: 551-600 Archana: 601-650 Jharana: 651-700 Mrinal: 701-750	Household ID , ତିନି ସଂଖ୍ୟାର ହେବ, ଏବଂ 1 ଓ 275 ମଧ୍ୟରେ (ex: 001, 025, etc.). New household IDs Rajashree: 301-350 Subhashree: 351-400 Sashmita: 401-450 Aparna: 451-500 Gajalaxmi: 501-550 Ankita: 551-600 Archana: 601-650 Jharana: 651-700 Mrinal: 701-750	(regex(.,'[0-9]{3}')) and ((.>=1) and (.<=750))	Household ID must be between 1 and 750 and contain 3 digits (e.g. 001, 025, etc.).	Household ID , ତିନି ସଂଖ୍ୟାର ହେବ, ଏବଂ 1 ଓ 750 ମଧ୍ୟରେ (ex: 001, 025, etc.).		yes				The "regex" command forces the enumerator to input 6 numbers into the field, and limits the numbers that they can input between 0 and 9.
A6a	select_one hh_status	hh_status	A6a. Household status	A6a. ଘରର ସ୍ତିତି							yes
	begin group	group_3								${hh_status} = "1"		field-list
A7	select_one confirmchild	childpresent	A7. Confirm that there is at least one child less than 5 years old living in the household.	A7. ନିଶ୍ଚିତ କରନ୍ତୁ କି ଘରେ ଗୋଟିଏ ବୋଲି ହେଉ କିନ୍ତୁ ୫ ବର୍ଷ ରୁ ସାନ ପିଲା ଥିବ							yes
A8	select_one yesnoDK	latrinepresent	A8. Confirm household has a latrine.	A8. ନିଶ୍ଚିତ କରନ୍ତୁ କି ଘରେ ପାଇଖାନା ଅଛି							yes
	end group	group_3
	begin group	eligible								(${childpresent} = "1") and (${latrinepresent} = "1")
A9	select_one consent	par_present	A9. Who is available to take the survey?	A9. ପ୍ରଶ୍ନର ଉତ୍ତର ଦେବା ପାଇଁ, ଘରେ କେହି (ଲୋକ) ଅଛନ୍ତି କି?	Respondent should be the primary caregiver of a child less than 5 years old. If the primary caregiver is not available to take the survey, then see if you can return to the household later that day to interview the primary caregiver. If the primary caregiver will not be available, then interview the secondary caregiver. If neither the primary or secondary caregiver are available, then select “No …	**ଯୋଗଦାନକାରୀ ନିଶ୍ଚିତ ଭାବେ ୫ ବର୍ଷ ରୁ ସାନ ପିଲା ର ମା ହୋଇଥିବେ ଯଦି ପ୍ରାଥମିକ ଯତ୍ନକରି ବ୍ୟକ୍ତି ସର୍ଭେ ପାଇଁ ଉପଲବ୍ଦ ନ ଥିବେ ଚେଷ୍ଟା କରନ୍ତୁ କି ଦିନର ଅନ୍ୟ କୌଣସି ସମୟରେ ଘର କୁ ଆସି ପ୍ରାଥମିକ ଯତ୍ନକରି ବ୍ୟକ୍ତି ଙ୍କ ସାକ୍ଷାତକାର ନେଇପାରନ୍ତି. ଯଦି ପ୍ରାଥମିକଯତ୍ନକରି ବ୍ୟକ୍ତି ତଥାପି ଉପଲବ୍ଦ ନାହାନ୍ତି ତେବେ ଦ୍ଵିତୀୟ ଯତ୍ନକରି ବ୍ୟକ୍ତିଙ୍କ ସାକ୍ଷାତକାର ନିଅନ୍ତୁ . ଯଦି ପ୍ରାଥମିକ ଯତ୍ନକରି ବ୍ୟକ୍ତି ବା ଦ୍ଵିତୀୟ ଯତ୍ନକର ବ୍ୟକ୍ତି କେହିବି ଉପଲବ୍ଦ ନାହାନ୍ତି ତେବେ …					yes
A10	select_one language	language	A10. Can the respondent understand Oriya?	A10. ଉତ୍ତରଦାତା କଣ ଓଡ଼ିଆ ବୁଝନ୍ତି କି ?						(${par_present} = "1") or (${par_present} = "2")	yes
A11	select_one status	survey_status	A11. Interview Status	A11. ସାକ୍ଷାତକାର ବିବରଣୀ						((${par_present} = "1") or (${par_present} = "2")) and (not(selected(${language}, "4")))	yes
	begin group	present								((${par_present} = "1") or (${par_present} = "2")) and (not(selected(${language}, "4")))
A12	select_one relationship	relation	A12. What is the relationship between the respondent and the child less than 5 years old?	A12. ଉତ୍ତରଦାତା ଓ ୫ ବର୍ଷ ରୁ ସାନ ପିଲା ମଧ୍ୟରେ ସମ୍ପର୍କ କଣ ?							${survey_status} != "2"
	acknowledge	enum_note1	*Enumerator Note:* Now read the consent form to the participant. After reading it, ask if they consent to the survey.	ଏନୁମରେଟର ନୋଟ: ଏବେ ଆପଣ ସୂଚୀପତ୍ରକୁ ସମ୍ପୂ୍ର୍ଣ୍ଣ ପଢନ୍ତୁ I ପଢି ସାରିଲା ପରେ ଏବଂ ତାଙ୍କୁ ପଚାରନ୍ତୁ - ସିଏ ଏହି ସର୍ଭେରେ ଭାଗ ନେବା ପାଇଁ ସହମତ ତ I							${survey_status} != "2"
A14	select_one yesno	hh_consent	A14. Does participant *consent* to the survey?	A14. ସର୍ଭେରେ ଅଂଶଗ୍ରହଣ କରିବା ପାଇଁ ସଦସ୍ୟ ସନ୍ନମତି ଦେଲେ କି?							${survey_status} != "2"
	acknowledge	confirm	Confirm that you have read the consent form to the participant. If the participant would like a copy of the consent form, give them a copy.	ନିଶ୍ଚିତ କରନ୍ତୁ କି, ଆପଣ ସୂଚୀପତ୍ରଟି ପଢିଛନ୍ତି, ଏବଂ ଅଂଶଗ୍ରହଣକାରିଙ୍କୁ, ସନ୍ନମତି ପତ୍ର ର ଗୋଟେ କପି ଦେଇଛନ୍ତି I							${survey_status} != "2"
	begin group	consent								${hh_consent} = "1"					This group ends at the very end of the survey. Use groups to skip around the survey, instead of filling out the "relevant" cell for every succeeding question.
A15	text	name_resp	A15. What is your full name?	A15. ଆପଣଙ୍କର ପୁରା ନାମ କଣ ?							${survey_status} != "2"
A16	text	name_head	A16. What is the name of the head of household?	A16. ଆପଣଙ୍କର ପରିବାର ମୁଖ୍ୟଙ୍କର ପୁରା ନାମ କଣ ?							${survey_status} != "2"
A17	select_one sex	resp_sex	A17. What is the sex of the respondent?	A17. ଉତ୍ତରଦାତାଙ୍କ ଲିଙ୍ଗ କଣ?							${survey_status} != "2"
A18	integer	resp_age	A18. How old are you?	A18. ଆପଣଙ୍କୁ କେତେ ବୟସ			(.>=18) and (.<=120)	Respondet must be 18 years or older	Respondet must be 18 years or older		${survey_status} != "2"
	acknowledge	stress	ENUMERATOR READ: I would like to ask you some questions about your feelings and thoughts during the last month. In each case, you will be asked to indicate how often you felt or thought a certain way. Although some of the questions are similar, there are differences between them and you should treat each one as a separate question. The best approach is to answer each question fairly quickly.	ଏଣୁମରଟାର ପଢନ୍ତୁ: ମୁ ବର୍ତମାନ କିଛି ପ୍ରଶ୍ନ ଆପଣଙ୍କ ର ଗତ ମାସ ର ମନଭାବ ଓ ଚିନ୍ତାଧାରା ଉପରେ ପଚାରିବି . ଓ ପ୍ରତ୍ୟକ କ୍ଷେତ୍ର ରେ ଆପଣଙ୍କୁ ପଚାର ଯିବ କି ଆପଣ ଏହି ପ୍ରକାର କିପରି ଭାବି ପାରିଲେ . ଯଦିଓ କିଛି ପ୍ରଶ୍ନ ସମାନ ପ୍ରକାରର ହୋଇଥାଏ କିନ୍ତୁ ତା ମଧ୍ୟରେ କିଛିଟି ଅଲଗା ଥାଏ ତେଣୁ ଆପଣ ପ୍ରତ୍ୟକ ପ୍ରଶ୍ନକୁ ଅଲଗା ଭାବିବେ .ସବୁଠୁ ଭଲ ଉପାୟ ଏହା କି ପ୍ରତ୍ୟକ ପ୍ରଶ୍ନ ର ଉତ୍ତର ଶୀଘ୍ର ନିଅନ୍ତୁ							${survey_status} != "2"
B1	select_one stress	Stress_1	B1. In the last month, how often have you been upset because of something that happened unexpectedly?	B1. ଗତ ମାସ ରେ ଆପଣ କେତେ ଥର ମନଦୁଃଖ କରିଛନ୍ତି ଯେବେ ଆପଣଙ୍କ ସହ କିଛି ଅକସ୍ମାତ ଭାବେ ହୋଇଛି ?	READ the response options.	ଉତ୍ତର ଅପସନସ୍ ଗୁଡିକୁ ପଢନ୍ତୁ I					${survey_status} != "2"
B2	select_one stress	Stress_2	B2. In the last month, how often have you felt that you were unable to control the important things in your life?	B2. ଗତ ମାସ ରେ ଏପରି କେତେ ଥର ହୋଇଛି କି ଆପଣ ଭାବିଛନ୍ତି କି ଆପଣଙ୍କ ଜୀବନରେ ହେଉଥିବା ମୁଖ୍ୟ ଘଟଣା ଗୁଡିକ ଉପରେ ଆପଣଙ୍କର ନିୟନ୍ତ୍ରଣ ନାହିଁ ?	READ the response options.	ଉତ୍ତର ଅପସନସ୍ ଗୁଡିକୁ ପଢନ୍ତୁ I					${survey_status} != "2"
B3	select_one stress	Stress_3	B3. In the last month, how often have you felt nervous and "stressed"?	B3. ଗତ ମାସ ଆପଣ କେତେ ଥର ନିଜକୁ ବ୍ୟସ୍ତ/ନର୍ଭସ ଓ ଚିନ୍ତିତ ମାନେ କରିଛନ୍ତି ?	READ the response options.	ଉତ୍ତର ଅପସନସ୍ ଗୁଡିକୁ ପଢନ୍ତୁ I					${survey_status} != "2"
B4	select_one stress	Stress_4	B4. In the last month, how often have you felt confident about your ability to handle your personal problems	B4. ଗତ ମାସ ରେ ଆପଣ ନିଜ କ୍ଷମତା ରେ ନିଜ ଅସୁବିଧା କୁ ସମ୍ଭାଳି ପାରିବେ ବୋଲି କେତେ ସୁଦୃଢ ଅଛନ୍ତି ବୋଲି ଭାବିଛନ୍ତି ?	READ the response options.	ଉତ୍ତର ଅପସନସ୍ ଗୁଡିକୁ ପଢନ୍ତୁ I					${survey_status} != "2"
B5	select_one stress	Stress_5	B5. In the last month, how often have you felt that things were going your way?	B5. ଗତ ମାସ ରେ କେତେ ଭାବିଛନ୍ତି କି ସବୁ ଜିନିଷ ଆପଣଙ୍କ ହିସାବରେ ହେଉଛି ?	READ the response options.	ଉତ୍ତର ଅପସନସ୍ ଗୁଡିକୁ ପଢନ୍ତୁ I					${survey_status} != "2"
B6	select_one stress	Stress_6	B6. In the last month, how often have you found that you could not cope with all the things that you had to do?	B6. ଗତ ମାସ ଆପଣ ଯେଉଁ ଜିନିଷ ସମ୍ଭାଳି ପାରିବେ ନାହିଁ ତାହା ଆପଣଙ୍କୁ କେତେ ଥର କରିବାକୁ ପଡିଛି?	READ the response options.	ଉତ୍ତର ଅପସନସ୍ ଗୁଡିକୁ ପଢନ୍ତୁ I					${survey_status} != "2"
B7	select_one stress	Stress_7	B7. In the last month, how often have you been able to control irritations in your life?	B7. ଗତ ମାସ କେତେ ଥର ଆପଣ ଭାବିଛନ୍ତି କି ଆପଣ ନିଜ ଜୀବନ ର ସବୁ ଚିଡଚିଡା ଭାବ କୁ ସମ୍ଭାଳି ଛନ୍ତି ?	READ the response options.	ଉତ୍ତର ଅପସନସ୍ ଗୁଡିକୁ ପଢନ୍ତୁ I					${survey_status} != "2"
B8	select_one stress	Stress_8	B8. In the last month, how often have you felt that you were on top of things?	B8. ଗତ ମାସ ଆପଣ କେତେଥର ଏହା ଅନୁଭବ କରିଛନ୍ତି କି ଆପଣ ସବୁଠୁ ଉପରେ ଅଛନ୍ତି ?	READ the response options.	ଉତ୍ତର ଅପସନସ୍ ଗୁଡିକୁ ପଢନ୍ତୁ I					${survey_status} != "2"
B9	select_one stress	Stress_9	B9. In the last month, how often have you been angered because of things that happened that were outside of your control?	B9. ଆପଣଙ୍କ ଅଧୀନରେ ନ ଥିବ କିଛି ଘଟଣା ପାଇଁ ଗତ ମାସ ଆପଣ କେତେଥର ରାଗିଛନ୍ତି ?	READ the response options.	ଉତ୍ତର ଅପସନସ୍ ଗୁଡିକୁ ପଢନ୍ତୁ I					${survey_status} != "2"
B10	select_one stress	Stress_10	B10. In the last month, how often have you felt difficulties were piling up so high that you could not overcome them?	B10. ଗତ ମାସ ରେ ଆପଣଙ୍କୁ କେତେ ଲାଗିଲା କି ଆପଣଙ୍କ କଷ୍ଟ ଏତେ ଅଧିକ ହୋଇଯାଇଛି କି ଆପଣ ସେଠାରୁ ବାହାରି ପାରୁ ନାହାନ୍ତି ?	READ the response options.	ଉତ୍ତର ଅପସନସ୍ ଗୁଡିକୁ ପଢନ୍ତୁ I					${survey_status} != "2"
	acknowledge	enum_note3	ENUMERATOR READ: Now I am going to ask you some questions about how you manage children's feces.	ଏଣୁମରଟାର ପଢନ୍ତୁ: ଆପଣ ପିଲା ଝାଡା ପରିଚାଳନା କିପରି କରନ୍ତି ସେହି ବିଷୟରେ ବର୍ତମାନ ମୁ କିଛି ପ୍ରଶ୍ନ ଆପଣଙ୍କୁ ପଚାରିବି							${survey_status} != "2"
C0	integer	child_lessfive	C0. How many children less than 5 years old do you have?	C0. ଆପଣଙ୍କର ୫ ବର୍ଷ ରୁ ସାନ କେତୋଟି ପିଲା ଅଛନ୍ତି ?			(.>=1) and (.<=20)	Answer must be between 1 and 20	Answer must be between 1 and 20		${survey_status} != "2"
C0a	select_one teach	teach	C0a. Are you currently teaching this child how to use the latrine for defecation?	C0a. ଆପଣ କଣ ବର୍ତମାନ ଏହି ପିଲା କୁ କିପରି ପାଇଖାନା ରେ ଝାଡା ଯିବା ଶିକ୍ଷା ଦେଉଛନ୍ତି କି ?						${child_lessfive} = 1	${survey_status} != "2"
C0b	select_one teach	teach_all	C0b. Are you currently teaching ANY of your children (who are less than 5 years old) how to use the latrine for defecation?	C0b. ଆପଣ କଣ ବର୍ତମାନ କୌଣସି ଭି ପିଲା କୁ(ଯିଏ ୫ ବର୍ଷ ରୁ କମ) କିପରି ପାଇଖାନା ରେ ଝାଡା ଯିବା ଶିକ୍ଷା ଦେଉଛନ୍ତି କି ?						${child_lessfive} > 1	${survey_status} != "2"
	acknowledge	enum_note4	ENUMERATOR READ: Let us start with your youngest child. Please think of this child.	ଏଣୁମରଟାର ପଢନ୍ତୁ: ସବୁଠାରୁ ସାନ ପିଲା ଠାରୁ ଆରମ୍ଭ କରନ୍ତୁ. ଦୟାକରି ଏହି ପିଲା ବିଷୟରେ ଭାବନ୍ତୁ						${child_lessfive} >1	${survey_status} != "2"
	begin repeat	child_cfm											${child_lessfive}
C1	text	name_child	C1. What is the name of the child?	C1. ଆପଣଙ୍କର ପିଲା ର ପୁରା ନାମ କଣ ?	If the name is not given then write the nick name .	ଯଦି ନାମକରଣ କରାଯାଇ ନାହିଁ ତେବେ ତI ଡାକ ନା କୁହନ୍ତୁ					${survey_status} != "2"
C2	select_one relationship	relation2	C2. What is the relationship between the respondent and ${name_child}?	C2. ୫ ବର୍ଷ ରୁ ସାନ ପିଲା ଓ ଉତ୍ତରଦାତା ଙ୍କ ମଧ୍ୟରେ ସମ୍ପର୍କ କଣ ?							${survey_status} != "2"
	begin_group	child_age										field-list
	note	hh.bcn	Could you please show me the birth or polio card for ${name_child} ?	ଦୟାକରି ଆପଣ ମତେ ${name_child} ଙ୍କର ଜନ୍ମ ପଞ୍ଜିକରଣ ବା ପୋଲିଓ କାର୍ଡ ଦେଖାଇପାରିବେ କି ?
	date	hh.dob	What is ${name_child}'s date of birth?	${name_child} ଙ୍କ ଜନ୍ମ ତାରିଖ କେତେ ?							${survey_status} != "2"	no-calendar
	select_one bcard	hh.bc	Select one:	ଗୋଟିଏ ବାଛନ୍ତୁ :							${survey_status} != "2"
	calculate	hh.dbyr												int((today() - ${hh.dob}) div 365.24)
	calculate	hh.dbmo												int((today() - ${hh.dob}) div 30.44)
	end_group	child_age
	note	hh.dobn	${name_child} is ${hh.dbyr} years (${hh.dbmo} months) old	${name_child} ଙ୍କର ${hh.dbyr} ବର୍ଷ (${hh.dbmo} ମାସ) ବୟସ
	note	child_5	${name_child} is 5 years old or older. Please double check the age with the respondent. If the age is correct, then the household is not eligible. Go back to question A7 and answer "No" to end the survey.	${name_child} ୫ ବର୍ଷ ର ବା ଉର୍ଧ . ଦୟାକରି ଦ୍ଵିତୀୟ ଥର ପାଇଁ ଉତ୍ତରଦାତାଙ୍କ ବୟସ ସୁନିଶ୍ଚିତ କରନ୍ତୁ I ପ୍ରଶ୍ନ A7 କୁ ଯାଆନ୍ତୁ ଓ ଉତ୍ତର କୁ "ନାଁ" କରି ସର୍ଭେ କୁ ଶେଷ କରନ୍ତୁ I						${hh.dbyr} >= 5
C3	select_one sex	child_sex	C3. Is ${name_child} male or female?	C3. ${name_child} ପୁରୁଷ ନା ସ୍ତ୍ରୀ ?							${survey_status} != "2"
C4	begin group	child_dev	C4. Is ${name_child} doing any of the following?	C4. କଣ ${name_child} ନିମ୍ନଲିଖିତ ମଧ୍ୟରୁ କିଛି କରି ପରେ କି ?								table-list
C4a	select_one yesno	breastmilk	Taking only breastmilk	ଖାଲି ମା କ୍ଷୀର ପୀଉଛି							${survey_status} != "2"
C4b	select_one yesno	crawl	Crawl	ଗୁରୁଃଣ୍ଡିବା							${survey_status} != "2"
C4c	select_one yesno	squat_hold	Squat while someone holds them	ଝାଡା ବସିବା ସମୟରେ କେହି ଧରନ୍ତି							${survey_status} != "2"
C4d	select_one yesno	few_words	Say a few words	ଅଳ୍ପ କିଛି କୁହନ୍ତି							${survey_status} != "2"
C4e	select_one yesno	walk	Walk on their own	ନିଜେ ଚାଲୁଚି							${survey_status} != "2"
C4f	select_one yesno	squat	Squat on their own	ନିଜେ ଝାଡା ବସୁଛି							${survey_status} != "2"
C4g	select_one yesno	speak	Speak in full sentences	ପୁରା କଥା କହି ପାରୁଛି							${survey_status} != "2"
C4h	select_one yesno	direct	Follow directions	ଯାହା କୁହାଯାଏ ତାହା କରେ							${survey_status} != "2"
C4i	select_one yesno	realize	Able to realize	ସବୁ ବୁଝୁଚି							${survey_status} != "2"
C4j	select_one yesno	adult_foods	Eat adult foods	ବଡ ଲୋକଙ୍କ ଖାଦ୍ୟ ଖାଇ ପାରୁଛି							${survey_status} != "2"
	end group	child_dev
C5	select_multiple deftimes	deftimes	C5. Are there certain times every day that ${name_child} usually defecates?	C5. ଦିନ ରେ ଏମିତି କିଛି ନିର୍ଦ୍ଦିଷ୍ଠ ସମୟ ଅଛି, ଯେତେ ବେଳେ, ${name_child} ପ୍ରାୟତଃ ଝାଡା ଯାଆନ୍ତି?	Select all that apply.	ଦେଇଥିବା ସମସ୍ତ ଉପଯୁକ୍ତ ଉତ୍ତରକୁ {√} କରନ୍ତୁ I	if (count-selected(${deftimes}) > 1, not(selected(${deftimes},'1')) and not(selected(${deftimes},'99')) and not(selected(${deftimes},'98')), true())				${survey_status} != "2"
C6	select_one child_defecate	child_defecate	C6. The last time ${name_child} defecated, where did ${name_child} defecate?	C6. ${name_child} ଶେଷ ଥର ଯେବେ ଝାଡା ଯାଇଥିଲ, ତାହା ${name_child} କେଉଁଠି କରିଥିଲ?							${survey_status} != "2"
C6a	select_one child_defecate	child_defecate_usual	C6a. Where does ${name_child} usually defecate?	C6a. ${name_child} ପ୍ରାୟତଃ କେଉଁଠି ଝାଡା କରେ ?						${child_defecate} = "99"	${survey_status} != "2"
	begin group	disposal_cfm								(not(selected(${child_defecate}, "5"))) and (not(selected(${child_defecate_usual}, "5")))
	acknowledge	enum_note5	ENUMERATOR READ: Now I would like to ask you some questions about how you managed ${name_child}'s feces the LAST TIME they defecated. Please focus on what you did the last time ${name_child} defecated.	ଏଣୁମାରତାର ପଢନ୍ତୁ : ବର୍ତମାନ ମୁ କିଛି ପ୍ରଶ୍ନ ଆପଣ ଙ୍କୁ କିପରି ${name_child} 'ର ମଳକୁ ପରିଚାଳନା କରିଥିଲେ ସେ ବିଷୟରେ ପଚାରିବି ଶେଷଥର ଯେତେବେଳେ ସେ ଝାଡା କରିଥିଲେ I ଦୟାକରି ଆପଣ ଶେଷଥର ${name_child} ଝାଡା କରିବା ସମୟରେ କଣ କରିଥିଲେ ସେ ସମ୍ବନ୍ଧରେ ଭାବନ୍ତୁ I						not(selected(${child_defecate}, "99"))	${survey_status} != "2"
	acknowledge	enum_note5a	ENUMERATOR READ: Now I would like to ask you some questions about how you usually manage ${name_child}'s feces.	ଏଣୁମାରତାର ପଢନ୍ତୁ : ବର୍ତମାନ ମୁ ଆପଣଙ୍କୁ କିଛି ପ୍ରଶ୍ନ ଆପଣ ପ୍ରାୟତଃ କିପରି ${name_child} ର ଝାଡା କୁ ପରିଚାଳନା କରନ୍ତି ସେ ବିଷୟ ରେ ପଚାରିବି						${child_defecate} = "99"	${survey_status} != "2"
C7	select_one defecate_on	defecate_on	C7. What did ${name_child} defecate on?	C7. କେଉଁଥିରେ ${name_child} ଝାଡା କରିଥିଲେ ?							${survey_status} != "2"
C8	select_one dispose_loc	dispose_loc	C8. Where was ${name_child}'s feces disposed?	C8. କେଉଁଠି ${name_child} ଝାଡା କୁ ଫୋପଡ଼ା ଯାଇଥିଲା ?							${survey_status} != "2"
C9	select_one clean_site	clean_site	C9. How did you clean the defecation site?	C9. ଆପଣ କିପରି ଝାଡା କରିଥିବା ଜାଗା କୁ ସଫା କରିଥିଲେ ?						(${defecate_on} = "1") or (${defecate_on} = "2")	${survey_status} != "2"
C10	select_multiple handle_what	handle_what	C10. What materials did you use to handle (pick up / transport) the feces?	C10. ଆପଣ କେଉଁ ପ୍ରକାରର ଜିନିଷ ବ୍ୟବହାର କରିଥିଲେ ମଳ କୁ ଉଠାଇବା ପାଇଁ ?	Select all that apply.	ଦେଇଥିବା ସମସ୍ତ ଉପଯୁକ୍ତ ଉତ୍ତରକୁ {√} କରନ୍ତୁ I	if (count-selected(${handle_what}) > 1, not(selected(${handle_what},'99')) and not(selected(${handle_what},'98')) and not(selected(${handle_what},'17')), true())				${survey_status} != "2"
C10a	select_one handle_after	handle_after	C10a. What did you do with that material afterwards?	C10a. ତାହା ପରେ ଆପଣ ସେହି ଜିନିଷ ସହ କଣ କରିଥିଲେ ?						(not(selected(${handle_what}, "15"))) and (not(selected(${handle_what}, "16"))) and (not(selected(${handle_what}, "17"))) and (not(selected(${handle_what}, "99"))) and (not(selected(${handle_what}, "98")))	${survey_status} != "2"
C10b	select_one handle_washdispose	handle_washdispose	C10b. Where did you dispose of the water used for washing?	C10b. ଧୋଇବା ପାଇଁ ବ୍ୟବହାର କରାଯାଇଥିବା ପାଣି କୁ ଆପଣ କେଉଁଠି ଫୋପାଡ଼ିଥିଲେ ?						(${handle_after} = "3") or (${handle_after} = "4") or (${handle_after} = "5")	${survey_status} != "2"
C11	select_one yesno	analclean	C11. Did you clean ${name_child}'s bottom with water afterwards?	C11. ଆପଣ କଣ ତା ପରେ ${name_child} କୁ ପାଣିରେ ଛଞ୍ଚାଇଥିଲେ ?							${survey_status} != "2"
C11a	select_one analclean_where	analclean_where	C11a. Where did you clean the ${name_child}'s bottom with water?	C11a. ଆପଣ ${name_child} କେଉଁଠି ପାଣି ଦ୍ୱାରା ଛଞ୍ଚାଇଥିଲେ ?						${analclean} = "1"	${survey_status} != "2"
C12	select_one handwash	handwash_resp	C12. Did you wash your hands after managing ${name_child}'s feces?	C12. କଣ ଆପଣ ${name_child} ଝାଡା ପରିଚାଳନା କଲା ପରେ ଆପଣ ନିଜ ହାତ କୁ ଧୋଇଥିଲେ							${survey_status} != "2"
C13	select_one handwash	handwash_child	C13. Did you wash ${name_child}'s hands?	C13. ଆପଣ କଣ ${name_child} ହାତ ଧୋଇଥିଲେ?							${survey_status} != "2"
C14	select_one yesno	dispose_other	C14. Are there any other places you disposed of ${name_child}'s feces in the last week?	C14. ଗତ ସତ ଦିନ ମଧ୍ୟରେ ଏପରି ଅନ୍ୟ କୌଣସି ଜାଗା ଅଛି ଯେଉଁଠି ${name_child}' ମଳ କୁ ଫୋପାଡ଼ିଥିଲେ ?							${survey_status} != "2"
C14a	select_multiple dispose_loc	dispose_other2	C14a. Where else did you dispose of ${name_child}'s feces?	C14a ଆପଣ ଆଉ କେଉଁଠି ${name_child} ର ଝାଡା କୁ ଫୋପାଡ଼ିଥିଲେ ?	Select all that apply.	ଦେଇଥିବା ସମସ୍ତ ଉପଯୁକ୍ତ ଉତ୍ତରକୁ {√} କରନ୍ତୁ I	if (count-selected(${dispose_other2}) > 1, not(selected(${dispose_other2},'99')) and not(selected(${dispose_other2},'98')), true())			${dispose_other} = "1"	${survey_status} != "2"
C15	select_one bucket	bucket	C15. Do you have a container that you use for washing cloths/clothes soiled with child feces?	C15. ଆପଣଙ୍କ ପାଖରେ କୌଣସି ପାତ୍ର ଅଛି କି ଯେଉଁ ଥିରେ ଆପଣ ପିଲାର ଝାଡା କପଡା/ ପୋଷାକକୁ ଧୁଅନ୍ତି ?							${survey_status} != "2"
	end group	disposal_cfm
	begin group	childlatrine_use								(${child_defecate} = "5") or (${child_defecate_usual} = "5")
C16	select_one latrine_indep	latrine_indep	C16. Did ${name_child} use the latrine on their own or did someone help them?	C16. କଣ ${name_child} ନିଜେ ପାଇଖାନା ବ୍ୟବହାର କରନ୍ତି ନା ଆଉ କେହି ସାହାଯ୍ୟ କରିଥିଲେ ?							${survey_status} != "2"
C17	select_one analclean_child	analclean_child	C17. Did ${name_child} clean their bottom on their own after defecating?	C17. କଣ ${name_child} ନିଜେ ଝାଡା କରିଲା ପରେ ଛଞ୍ଚାଏ ?							${survey_status} != "2"
C18	select_one handwashDK	handwash_child_lat	C18. Did ${name_child} wash their hands after defecating?	C18. କଣ ${name_child} ନିଜେ ଝାଡା କରିଲା ପରେ ହାତ ଧୁଏ ?							${survey_status} != "2"
C19	select_one howoften	latrine_freq	C19. During the last week, how often did ${name_child} use the latrine for defecation?	C19. ଗତ ସପ୍ତାହ କେତେ ଥର ${name_child} ଝାଡା ଯିବା ପାଇଁ ପାଇଖାନା ବ୍ୟବହାର କରିଛନ୍ତି ?							${survey_status} != "2"
C19a	select_multiple child_defother	defecate_other	C19a. During the last week, where else did ${name_child} defecate?	C19a. ଗତ ସପ୍ତାହ ଅନ୍ୟ କେଉଁ ଜାଗାରେ ${name_child} ଝାଡା କରିଥିଲେ ?	Select all that apply.	ଦେଇଥିବା ସମସ୍ତ ଉପଯୁକ୍ତ ଉତ୍ତରକୁ {√} କରନ୍ତୁ I	if (count-selected(${defecate_other}) > 1, not(selected(${defecate_other},'98')), true())			not(selected(${latrine_freq}, "5"))	${survey_status} != "2"
	end group	childlatrine_use
C20	select_one teach	teach_repeat	C20. Are you currently teaching ${name_child} how to use the latrine for defecation?	C20. ଆପଣ କଣ ବର୍ତମାନ ${name_child} କୁ ଝାଡା ଯିବା ପାଇଁ ପାଇଖାନା ଶିକ୍ଷା ଦେଉଛନ୍ତି କି ?						${child_lessfive} >1	${survey_status} != "2"
	begin group	latrine_teach								(${teach_repeat} = "1") or (${teach} = "1")
C20a	select_multiple teach_how	teach_how	C20a. How are you teaching ${name_child} to use the latrine for defecation?	C20a. ଆପଣ କିପରି ${name_child} କୁ ପାଇଖାନା ବ୍ୟବହାର ଶିଖାଇଲେ ?	Select all that apply.	ଦେଇଥିବା ସମସ୍ତ ଉପଯୁକ୍ତ ଉତ୍ତରକୁ {√} କରନ୍ତୁ I	if (count-selected(${teach_how}) > 1, not(selected(${teach_how},'98')) and not(selected(${teach_how},'77')), true())				${survey_status} != "2"
	begin group	teach_start										field-list
C20b	note	teach_start_note	C20b. At what age did you START teaching ${name_child} how to use the latrine for defecation?	C20b. ଆପଣ କେଉଁ ବୟସ ରେ ${name_child} କୁ ପାଇଖାନା ଶିଖାଇବା ଆରମ୍ଭ କରିଥିଲେ ?
C20c	integer	teach_start_year	Years:	ବର୍ଷ:	If the participant doesn't know, enter -99	ଯଦି ଉତ୍ତରଦାତା ଜାଣି ନାହାନ୍ତି, ତେବେ (- 99) ଲେଖନ୍ତୁ I	(.>=0) and (.<=99) or (.=-99)	Years must be between 0 and 99			${survey_status} != "2"
C20d	integer	teach_start_month	Months:	ମାସ:	If the participant doesn't know, enter -99	ଯଦି ଉତ୍ତରଦାତା ଜାଣି ନାହାନ୍ତି, ତେବେ (- 99) ଲେଖନ୍ତୁ I	(.>=0) and (.<=11) or (.=-99)	Months must be between 0 and 11.			${survey_status} != "2"
	end group	teach_start
C21	select_one howoften	teach_freq	C21. During the last week, when ${name_child} needed to defecate, how often did you take ${name_child} to the latrine and teach them how to use it?	C21. ଗତ ସପ୍ତାହ ଆପଣ କେତେ ଥର ${name_child} କୁ ଯେତେବେଳେ ଝାଡା ଲାଗେ ପାଇଖାନା ବ୍ୟବହାର ଶିଖାଇଥିଲେ ?	READ the response options.	ଉତ୍ତର ଅପସନସ୍ ଗୁଡିକୁ ପଢନ୍ତୁ I					${survey_status} != "2"
	end group	latrine_teach
	end repeat	child_cfm
	begin group	RANAS_disposal								(${teach} = "2") or (${teach_all} = "2")
	acknowledge	RANAS_disposal_ack	ENUMERATOR READ: Now I would like to ask you some questions about managing your child’s feces.	ଏଣୁମାରତାର ପଢନ୍ତୁ: ବର୍ତମାନ ମୁ ଆପଣଙ୍କୁ କିଛି ପ୍ରଶ୍ନ ଆପଣଙ୍କ ପିଲା ମଳ ପରିଚାଳନା ବିଷୟରେ ପଚାରିବି							${survey_status} != "2"
D1	select_multiple feces	risk_feces	D1. Which of the following types of feces can make someone sick if they accidentally eat food contaminated with those feces:	D1. ଏହି ଝାଡା ମଧ୍ୟରୁ କେଉଁ ପ୍ରକାର ଝାଡା ଅନ୍ୟ ମାନଙ୍କୁ ରୋଗାକ୍ରାନ୍ତ କରିବା ଯଦି ମାଛି ସେହି ଝାଡା ରେ ବସି ଖାଦ୍ୟ ରେ ବସିବା ଓ ସେ ସେହି ଖାଦ୍ୟ କୁ ଖାଇବେ ?	READ the response options.	ଉତ୍ତର ଅପସନସ୍ ଗୁଡିକୁ ପଢନ୍ତୁ I	if (count-selected(${risk_feces}) > 1, not(selected(${risk_feces},'98')) and not(selected(${risk_feces},'77')), true())				${survey_status} != "2"
D2	select_one yesno	risk_outside	D2. If your child's feces are disposed of outside, then flies will land on the feces and spread disease.	D2. ଯଦି ଆପଣଙ୍କ ପିଲାଟି ର ମଳ ବାହାରେ ଫୋପଡ଼ା ଗଲା ତେବେ ମାଛି ସେହି ଝାଡା ଉପରେ ବସି ରୋଗ ବିସ୍ତାର କରିବେ I	READ the response options.	ଉତ୍ତର ଅପସନସ୍ ଗୁଡିକୁ ପଢନ୍ତୁ I					${survey_status} != "2"
D3	begin group	group_diarrhea	D3. I will present to you some potential causes of loose motions for children. Could you please tell me for each whether it is a cause of loose motions for children or not?	D3. ପିଲାଙ୍କ ପତଳା ଝାଡା ହେବାରେ କେତେକ ମୁଖ୍ୟତଃ କାରଣ ମୁ ଏବେ ଆପଣ ଙ୍କୁ ଜଣାଇବି I ଦୟାକରି ମୋତେ କହିବେ କି ପ୍ରତ୍ୟକ ଟି ମଧ୍ୟରୁ କଣ ଏହା ପିଲା ଙ୍କ ପତଳା ଝାଡା ହେବାର କାରଣ ଅଟେ ନ ନାହିଁ ?								table-list
D3a	select_one yesno	diarrhea_evil	Evil eye	ଖରାପ/ଦୃଷ୍ଟି ନଜର							${survey_status} != "2"
D3b	select_one yesno	diarrhea_roam	child roaming/playing in the heat	ପୀଲାନାଙ୍କର ଖରାରେ ବୁଲିବା/ଖେଳିବା							${survey_status} != "2"
D3c	select_one yesno	diarrhea_food	child eating bad food	ପିଲା ଖରାପ ଖାଦ୍ୟ ଖାଇଲେ							${survey_status} != "2"
D3d	select_one yesno	diarrhea_water	child drinking bad water	ପିଲା ଖରାପ ପାଣି ପିଇଲେ							${survey_status} != "2"
D3e	select_one yesno	diarrhea_heat	child's stomache "heating up"	ପିଲା ପେଟ ଗରମ ହେଲେ							${survey_status} != "2"
D3f	select_one yesno	diarrhea_adult	child comes into contact with adult feces	ପିଲା ବଡ ଲୋକଙ୍କ ଝାଡା ସଂସ୍ପର୍ଶ ରେ ଆସିଲେ							${survey_status} != "2"
D3g	select_one yesno	diarrhea_child	child comes into contact with another child's feces	ପିଲା ଆଉ ଗୋଟେ ପିଲା ଝାଡା ସଂସ୍ପର୍ଶ ରେ ଆସିଲେ							${survey_status} != "2"
D3h	select_one yesno	diarrhea_baby	child comes into contact with the feces of a baby	ପିଲା ,ଶିଶୁ ଝାଡା ସଂସ୍ପର୍ଶ ରେ ଆସିଲେ							${survey_status} != "2"
	end group	group_diarrhea
D4	select_one risk	risk_ownchild	D4. How high or low is the risk of you becoming sick if you accidentally eat food contaminated with your child's feces?	D4. ଆପଣଙ୍କ ରୋଗ ହେବାର ଆଶଙ୍କା କେତେ ଅଧିକ ବା କମ ହେବ ଯଦି ଆପଣ ଭୁଲ ବଶତଃ ଆପଣଙ୍କ ସାନ ପିଲାର ଝାଡା ଦ୍ୱାରା ସଂକ୍ରମିତ ହୋଇଥିବା ଖାଦ୍ୟ କୁ ଆପଣ ଖାଇଲେ ?	READ the response options. Other words to use:	ଉତ୍ତର ଅପସନସ୍ ଗୁଡିକୁ ପଢନ୍ତୁ I ଯଦି ଆଶଙ୍କା ବୁଝିପାରୁନାହାନ୍ତି ତେବେ ଡର,ଭୟ ମଧ୍ୟ ବ୍ୟବହାର କରିପାରନ୍ତି I					${survey_status} != "2"
D5	select_one risk	risk_throwfar	D5. How high or low is the risk of disease spreading if your child's feces are thrown at a distance far from the house?	D5. ରୋଗ ବ୍ୟାପିବା ର ଆଶଙ୍କା କେତେ ଅଧିକ ବା କମ ହେବ ଯଦି ଆପଣଙ୍କ ସାନ ପିଲାର ମଳ ଘର ଠାରୁ ଦୂରରେ ଫୋପଡ଼ା ଯିବ?	READ the response options. Other words to use:	ଉତ୍ତର ଅପସନସ୍ ଗୁଡିକୁ ପଢନ୍ତୁ I ଯଦି ଆଶଙ୍କା ବୁଝିପାରୁନାହାନ୍ତି ତେବେ ଡର,ଭୟ ମଧ୍ୟ ବ୍ୟବହାର କରିପାରନ୍ତି I					${survey_status} != "2"
D6	select_one severe	risk_severe	D6. Imagine that your child has loose motions, how severe would be the impact on her/his life?	D6. ଭାବନ୍ତୁ କି ଆପଣଙ୍କ ପିଲା କୁ ପତଳା ଝାଡା ହୋଇଛି ,ତେବେ ଏହାର କଣ ଗଭୀର ପ୍ରତିକ୍ରିୟା ଆପଣଙ୍କ ପିଲା ଜୀବନରେ ପଡିବ ?	READ the response options.	ଉତ୍ତର ଅପସନସ୍ ଗୁଡିକୁ ପଢନ୍ତୁ I					${survey_status} != "2"
D7	select_one confident	ability_perform	D7. How confident are you in your ability to dispose of your child's feces into the latrine?	D7. ଆପଣଙ୍କର ନିଜ କ୍ଷମତା ଉପରେ କେତେ ବିଶ୍ୱାସ ଅଛି କି ଆପଣ ନିଜ ପିଲା ର ଝାଡା କୁ ପାଇଖାନାରେ ପକାଇପାରିବେ ?	READ the response options.	ଉତ୍ତର ଅପସନସ୍ ଗୁଡିକୁ ପଢନ୍ତୁ I					${survey_status} != "2"
D8	select_one confident	ability_night	D8. If your child defecates in the household at night, how confident are you in your ability to dispose of the feces into the latrine in the nighttime?	D8. ଯଦି ଆପଣଙ୍କ ପିଲା ରାତିରେ ଝାଡା କରେ ତେବେ ଆପଣଙ୍କର ନିଜ କ୍ଷମତା ଉପରେ କେତେ ବିଶ୍ୱାସ ଅଛି କି ଆପଣ ନିଜ ପିଲା ର ଝାଡା କୁ ରାତି ରେ ପାଇଖାନାରେ ପକାଇପାରିବେ?	READ the response options.	ଉତ୍ତର ଅପସନସ୍ ଗୁଡିକୁ ପଢନ୍ତୁ I					${survey_status} != "2"
D9	select_one confident	ability_water	D9. How confident are you in your ability to dispose of your child's feces into the latrine when there is a water shortage?	D9. ଯେବେ ପାଣି ଅଭାବ ଥାଏ ସେତେବେଳେ ଆପଣଙ୍କର ନିଜ କ୍ଷମତା ଉପରେ କେତେ ବିଶ୍ୱାସ ଅଛି କି ଆପଣ ନିଜ ପିଲା ର ଝାଡା କୁ ପାଇଖାନାରେ ପକାଇପାରିବେ?	READ the response options.	ଉତ୍ତର ଅପସନସ୍ ଗୁଡିକୁ ପଢନ୍ତୁ I					${survey_status} != "2"
D10	select_one important	norm_important	D10. How important is it to you that your child's feces are disposed of in the latrine?	D10. ଆପଣଙ୍କ ପାଇଁ ଏହା କେତେ ଜରୁରୀ କି ଆପଣଙ୍କ ପିଲା ମଳ ପାଇଖାନାରେ ପଡୁ ?	READ the response options.	ଉତ୍ତର ଅପସନସ୍ ଗୁଡିକୁ ପଢନ୍ତୁ I					${survey_status} != "2"
D11	select_one howmany	norm_descriptive	D11. Among the people you know in this village, how many dispose of their child's feces into the latrine?	D11. ଆପଣ ଗାଁ ରେ ଜାଣିଥିବା ଲୋକମାନଙ୍କ ମଧ୍ୟରେ କେତେ ଜଣ ଅଛନ୍ତି ଯେ ତାଙ୍କ ପିଲାର ଝାଡା କୁ ପାଇଖାନାରେ ପକାନ୍ତି?	READ the response options.	ଉତ୍ତର ଅପସନସ୍ ଗୁଡିକୁ ପଢନ୍ତୁ I					${survey_status} != "2"
D12	select_one agree	norm_goodmom	D12. I believe a good mother disposes of her child's feces into the latrine.	D12. ମୁ ଭାବେ କି ଭଲ ମା ମାନେ ତାଙ୍କ ପିଲାର ଝଡ଼କୁ ପାଇଖାନାରେ ପକାନ୍ତି I	READ the response options.	ଉତ୍ତର ଅପସନସ୍ ଗୁଡିକୁ ପଢନ୍ତୁ I					${survey_status} != "2"
D13	select_one howmany	norm_expectation	D13. Others members of your household expect you to dispose of your child's feces into the latrine.	D13. କଣ ଆପଣଙ୍କ ଘରର ଅନ୍ୟ ସଦସ୍ୟ ମାନେ ଆପଣଙ୍କ ଠାରୁ ଆଶା କରନ୍ତି କି ଆପଣ ,ଆପଣଙ୍କ ପିଲାର ମଳକୁ ପାଇଖାନା ରେ ପକାଇବେ I	READ the response options.	ଉତ୍ତର ଅପସନସ୍ ଗୁଡିକୁ ପଢନ୍ତୁ I					${survey_status} != "2"
D14	select_one approve	norm_approve	D14. People who are important to you, how much do they approve or disapprove of children's feces being disposed of outside?	D14. ଯେଉଁ ବ୍ୟକ୍ତି ମାନେ ଆପଣଙ୍କ ପାଇଁ ମୁଖ୍ୟ ସେମାନେ ଆପଣଙ୍କର ପିଲା ମଳ ବାହାରେ ଫୋପାଡ଼ି ବାରେ କେତ ସହମତ ବା ଅସହମତ ?	READ the response options.	ଉତ୍ତର ଅପସନସ୍ ଗୁଡିକୁ ପଢନ୍ତୁ I					${survey_status} != "2"
D15	select_one yesno	norm_hhscold	D15. Other members of your household will scold you if you dispose of your child's feces into the latrine.	D15. ଘରର ଅନ୍ୟ ସଦସ୍ୟ ମାନେ ରାଗିବେ ଯଦି ଆପଣ ଆପଣଙ୍କ ପିଲାର ମଳ ପାଇଖାନା ରେ ପକାଇବେ	READ the response options.	ଉତ୍ତର ଅପସନସ୍ ଗୁଡିକୁ ପଢନ୍ତୁ I					${survey_status} != "2"
D16	select_one yesno	norm_scold	D16. People in this village will scold you if you dispose of your child's feces outside.	D16. ଏହି ଗାଁ ର ଲୋକମାନେ ଆପଣଙ୍କୁ ଗାଳି ଦେବେ ଯଦି ଆପଣ ପିଲା ମଳ କୁ ଖୋଲାରେ ଫୋପଡନ୍ତି I	READ the response options.	ଉତ୍ତର ଅପସନସ୍ ଗୁଡିକୁ ପଢନ୍ତୁ I					${survey_status} != "2"
D17	select_one beneficial	attitude_benefit1	D17. How beneficial is it for you to dispose of your child's feces in the open?	D17. ପିଲା ମଳ ଖୋଲାରେ ପକାଇବାରେ ଆପଣଙ୍କର କେତେ ଫଳପ୍ରଦ ଅଛି ?	READ the response options. Other words to use:	ଉତ୍ତର ଅପସନସ୍ ଗୁଡିକୁ ପଢନ୍ତୁ I ଯଦି "ଫଳପ୍ରଦ" ବୁଝୁନାହାନ୍ତି ତେବେ "ଲାଭଦାୟକ "ବ୍ୟବହାର କରନ୍ତୁ					${survey_status} != "2"
D18	select_one beneficial	attitude_benefit2	D18. How beneficial is it for you to dispose of your child's feces in the latrine?	D18. ପିଲା ମଳ ପାଇଖାନାରେ ପକାଇବାରେ ଆପଣଙ୍କର କେତେ ଫଳପ୍ରଦ ଅଛି ?	READ the response options. Other words to use:	ଉତ୍ତର ଅପସନସ୍ ଗୁଡିକୁ ପଢନ୍ତୁ I ଯଦି "ଫଳପ୍ରଦ" ବୁଝୁନାହାନ୍ତି ତେବେ "ଲାଭଦାୟକ "ବ୍ୟବହାର କରନ୍ତୁ					${survey_status} != "2"
D19	select_one smell	attitude_smell	D19. How much does disposal of your child's feces outside make your household smell bad?	D19. ପିଲାଙ୍କ ଝାଡା ବାହାରେ ଫୋପାଡିବାରେ ଆପଣଙ୍କ ଘର କେତେ ଗଂଧାଏ ?	READ the response options.	ଉତ୍ତର ଅପସନସ୍ ଗୁଡିକୁ ପଢନ୍ତୁ I					${survey_status} != "2"
D20	select_one easy	attitude_easy1	D20. How easy is it for you to dispose of your child's feces outside?	D20. ଆପଣଙ୍କ ପାଇଁ ପିଲା ମଳ କୁ ବାହାରେ ପକାଇବା କେତେ ସହଜ ?	READ the response options.	ଉତ୍ତର ଅପସନସ୍ ଗୁଡିକୁ ପଢନ୍ତୁ I					${survey_status} != "2"
D21	select_one easy	attitude_easy2	D21. How easy is it for you to dispose of your child's feces in the latrine?	D21. ଆପଣଙ୍କ ପାଇଁ ପିଲା ମଳ କୁ ପାଇଖାନାରେ ପକାଇବା କେତେ ସହଜ ?	READ the response options.	ଉତ୍ତର ଅପସନସ୍ ଗୁଡିକୁ ପଢନ୍ତୁ I					${survey_status} != "2"
D22	select_one shame	attitude_shame	D22. How ashamed would you feel if a neighbor saw you throwing your child's feces outside?	D22. ଆପଣ ନିଜକୁ କେତେ ଲଜ୍ଜିତ ମନେ କରନ୍ତି ଯେବେ ଆପଣଙ୍କ ପଡୋଶୀ ଆପଣଙ୍କ ପିଲା ର ଝାଡା ବାହାରେ ଫୋପାଡିବାର ଦେଖିଦିଅନ୍ତି ?	READ the response options.	ଉତ୍ତର ଅପସନସ୍ ଗୁଡିକୁ ପଢନ୍ତୁ I					${survey_status} != "2"
D23	select_one disgust	attitude_disgust1	D23. How disgusted do you feel when you see your child's feces in the back of your house?	D23. ଆପଣ କେତେ ନିଜେ ଘୃଣା ମାନେ କରନ୍ତି ଯେବେ ଆପଣ ନିଜ ପିଲାର ଝାଡା କୁ ଘର ପଛପଟେ ଦେଖନ୍ତି ?	READ the response options.	ଉତ୍ତର ଅପସନସ୍ ଗୁଡିକୁ ପଢନ୍ତୁ I					${survey_status} != "2"
D24	select_one disgust	attitude_disgust2	D24. How disgusted do you feel when you dispose of your child's feces in the latrine?	D24. ଆପଣ ନିଜେ କେତେ ଘୃଣା ମନେ କରନ୍ତି ଯେବେ ଆପଣ ନିଜ ପିଲାର ଝାଡା କୁ ପାଇଖାନାରେ ପକାନ୍ତି ?	READ the response options.	ଉତ୍ତର ଅପସନସ୍ ଗୁଡିକୁ ପଢନ୍ତୁ I					${survey_status} != "2"
D25	select_one like	attitude_like1	D25. How much do you like disposing of your child's feces outside?	D25. ଆପଣ, ଆପଣଙ୍କ ପିଲାର ଝାଡା କୁ ବାହାରେ ପକାଇବା କେତେ ପସନ୍ଦ କରନ୍ତି ?	READ the response options.	ଉତ୍ତର ଅପସନସ୍ ଗୁଡିକୁ ପଢନ୍ତୁ I					${survey_status} != "2"
D26	select_one like	attitude_like2	D26. How much do you like disposing of your child's feces in the latrine?	D26. ଆପଣ, ଆପଣଙ୍କ ପିଲାର ଝାଡା କୁ ପାଇଖାନାରେ ପକାଇବା କେତେ ପସନ୍ଦ କରନ୍ତି ?	READ the response options.	ଉତ୍ତର ଅପସନସ୍ ଗୁଡିକୁ ପଢନ୍ତୁ I					${survey_status} != "2"
D27	select_multiple disposalplan	selfreg_plan	D27. The next time your child needs to defecate, what is your plan for how you will dispose of their feces in to the latrine? What will you do ? Please tell me the steps.	D27. ପରବର୍ତୀ ସମୟ ପାଇଁ ଯେତବେଳେ ଆପଣଙ୍କ ପିଲାକୁ ଝାଡା ଲାଗିବ, ଆପଣଙ୍କର କଣ ଯୋଜନା ରହିବ କି ଆପଣ କିପରି ତାର ଝାଡା କୁ ପାଇଖାନା ରେ ପକାଇବେ ? ଏହା ଆପଣ କିପରି କରିବେ ? ମୋତେ ଗୋଟି ଗୋଟି କରି କୁହନ୍ତୁ I	Select all that apply.	ଦେଇଥିବା ସମସ୍ତ ଉପଯୁକ୍ତ ଉତ୍ତରକୁ {√} କରନ୍ତୁ I	if (count-selected(${selfreg_plan}) > 1, not(selected(${selfreg_plan},'98')) and not(selected(${selfreg_plan},'99')), true())				${survey_status} != "2"
D28	select_one howoften	selfreg_control	D28. How often does it happen to you that you don't pay attention to where you dispose of your child's feces?	D28. ଆପଣଙ୍କ ସହ ଏପରି କେତେ ଥର ହୋଇଛି କି ପିଲା ମଳ କୁ ଆପଣ କେଉଁଠି ଫୋପଡୁଛନ୍ତି ତାହା ଉପରେ ଆପଣ ଧ୍ୟାନ ଦେଇ ନାହାନ୍ତି ?	READ the response options.	ଉତ୍ତର ଅପସନସ୍ ଗୁଡିକୁ ପଢନ୍ତୁ I					${survey_status} != "2"
D29	select_one waterplan	selfreg_barrierplan	D29. Do you have a plan for how you will dispose of your child's feces into the latrine when there is a water shortage?	D29. ଆପଣଙ୍କର କୌଣସି ଯୋଜନା ଅଛି କି ଆପଣ କିପରି ନିଜର ପିଲାର ମଳ କୁ ପାଇଖାନାରେ ପକାଇବେ ଯେତେବେଳେ ପାଣି ର ଅଭାବ ଥିବ ?							${survey_status} != "2"
D30	select_one commit	selfreg_commit	D30. How committed are you to ALWAYS disposing of your child's feces into the latrine?	D30. ଆପଣ ସବୁବେଳେ ପିଲା ଝାଡା ପାଇଖାନାରେ ପକାଇବା ପାଇଁ କେତେ ପ୍ରତିବଦ୍ଧ ?	READ the response options.	ଉତ୍ତର ଅପସନସ୍ ଗୁଡିକୁ ପଢନ୍ତୁ I					${survey_status} != "2"
D31	select_one intent	selfreg_intend	D31. How strongly do you intend to ALWAYS dispose of your child's feces into the latrine?	D31. ଆପଣ କେତେ ସୃଦୁଢ ଭାବେ ଉଦେଶ୍ୟ ରଖିଛନ୍ତି କି ଆପଣଙ୍କ ପିଲାର ମଳ ଆପଣ ସବୁବେଳେ ପାଇଖାନାରେ ପକାଇବେ?	READ the response options.	ଉତ୍ତର ଅପସନସ୍ ଗୁଡିକୁ ପଢନ୍ତୁ I					${survey_status} != "2"
	end group	RANAS_disposal
	begin group	RANAS_training								(${teach} = "1") or (${teach} = "4") or (${teach_all} = "1") or (${teach_all} = "4")
	acknowledge	RANAS_training_ack	ENUMERATOR READ: Now I would like to ask you some questions about teaching your child how to use the latrine for defecation. Please remember that we are talking about defecation - not urination.	ଏଣୁମରଟାର ପଢନ୍ତୁ: ବର୍ତମାନ ମୁ ଆପଣଙ୍କୁ କିଛି ପ୍ରଶ୍ନ ଆପଣ କିପରି ଆପଣଙ୍କ ପିଲାକୁ ପାଇଖାନା ଶିକ୍ଷା ଦେଲେ ସେହି ସମ୍ବଦ୍ଧ ରେ ପଚାରି ବାକୁ ଚାହୁଁଚି. ଦୟାକରି ମନେରଖନ୍ତୁ କି ଆମେ ଖାଲି ଆମେ ଝାଡା ଯିବା ନାଁ କି ପରିସ୍ରା ସମ୍ପର୍କରେ ପଚାରୁଚୁ							${survey_status} != "2"
D32	select_one risk	risk_OD	D32. How high or low is the risk of your child becoming sick from defecating outside?	D32. ବାହାରେ ଝାଡା ଗଲେ ଆପଣଙ୍କ ପିଲା କୁ ରୋଗ ହେବାର କେତେ ଅଧିକ ବା କମ ଆଶଙ୍କା ଅଛି ?	READ the response options. Other words to use:	ଉତ୍ତର ଅପସନସ୍ ଗୁଡିକୁ ପଢନ୍ତୁ I ଯଦି ଆଶଙ୍କା ବୁଝିପାରୁନାହାନ୍ତି ତେବେ ଡର,ଭୟ ମଧ୍ୟ ବ୍ୟବହାର କରିପାରନ୍ତି I					${survey_status} != "2"
D33	select_one risk	risk_latrine	D33. How high or low is the risk of your child becoming sick from using the latrine for defecation?	D33. ପାଇଖାନାରେ ଝାଡା ଗଲେ ଆପଣଙ୍କ ପିଲା କୁ ରୋଗ ହେବାର କେତେ ଅଧିକ ବା କମ ଆଶଙ୍କା ଅଛି ?	READ the response options. Other words to use:	ଉତ୍ତର ଅପସନସ୍ ଗୁଡିକୁ ପଢନ୍ତୁ I ଯଦି ଆଶଙ୍କା ବୁଝିପାରୁନାହାନ୍ତି ତେବେ ଡର,ଭୟ ମଧ୍ୟ ବ୍ୟବହାର କରିପାରନ୍ତି I					${survey_status} != "2"
D34	select_one confident	ability_perform_teach	D34. How confident are you in your ability to successfully teach your child how to use a latrine?	D34. ଆପଣଙ୍କୁ ନିଜ ଉପରେ କେତେ ବିଶ୍ୱାସ ଅଛି କି ଆପଣ ନିଜ ପିଲାକୁ ସମ୍ପୂର୍ଣ ଭାବେ ପାଇଖାନା ବ୍ୟବହାର ଶିଖାଇ ଦେବେ ?	READ the response options.	ଉତ୍ତର ଅପସନସ୍ ଗୁଡିକୁ ପଢନ୍ତୁ I					${survey_status} != "2"
D35	select_one confident	ability_night_teach	D35. If your child needs to defecate in the nighttime and needs your help, how confident are you that you would go and help your child use the latrine?	D35. ଯଦି ଆପଣଙ୍କ ପିଲା କୁ ରାତିରେ ଝାଡା ଲାଗେ ଓ ସେ ଆପଣଙ୍କ ସାହାଯ୍ୟ ଲୋଡ଼ା କରେ ତେବେ ଆପଣଙ୍କର ନିଜ ଉପରେ କେତେ ବିଶ୍ୱାସ ଅଛି କି ଆପଣ ପିଲା କୁ ପାଇଖାନା ବ୍ୟବହାର କରାଇବେ ?	READ the response options.	ଉତ୍ତର ଅପସନସ୍ ଗୁଡିକୁ ପଢନ୍ତୁ I					${survey_status} != "2"
D36	select_one confident	ability_water_teach	D36. How confident are you in your ability to teach your child how to use the latrine when there is a water shortage?	D36. ଆପଣଙ୍କର ନିଜ କ୍ଷମତା ଉପରେ କେତେ ବିଶ୍ୱାସ ଅଛି କି ଆପଣ ଆପଣଙ୍କ ପିଲାକୁ ପାଇଖାନା ବ୍ୟବହାର ଶିଖାଇ ପରିବେ ଯେବେ ପାଣି ର ଅଭାବ ଥାଏ ?	READ the response options.	ଉତ୍ତର ଅପସନସ୍ ଗୁଡିକୁ ପଢନ୍ତୁ I					${survey_status} != "2"
D37	select_one confident	ability_refuse	D37. How confident are you in your ability to continue teaching your child how to use a latrine when your child refuses to use the latrine (for example child cries or won't enter the latrine)?	D37. ଯେତେବେଳେ ଆପଣଙ୍କ ପିଲା ପାଇଖାନା ବ୍ୟବହାର କରିବାକୁ ମନା କରିଦିଏ ( ଯେପରିକି ପିଲା କାନ୍ଦେ ବା ପାଇଖାନା ଭିତରେ ପଶିବାକୁ ମନା କରେ ) ସେତେବେଳେ ଆପଣଙ୍କୁ ନିଜ କ୍ଷମତା ଉପରେ କେତେ ବିଶ୍ୱାସ ଅଛି କି ଆପଣଙ୍କ ପିଲା କୁ ପାଇଖାନା ବ୍ୟବହାର ଶିକ୍ଷା ଦେଇ ପାରିବେ ?	READ the response options.	ଉତ୍ତର ଅପସନସ୍ ଗୁଡିକୁ ପଢନ୍ତୁ I					${survey_status} != "2"
D38	select_multiple stopteach	ability_stop	D38. When would you feel reluctant to continue teaching your child how to use the latrine?	D38. ଆପଣ କେବେ ଆପଣଙ୍କ ପିଲା କୁ ପାଇଖାନା ଶିକ୍ଷା ଦେବାକୁ ଅନିଛୁକ ହେବେ ?	READ the response options. Select all that apply.	ଉତ୍ତର ଅପସନସ୍ ଗୁଡିକୁ ପଢନ୍ତୁ I ଦେଇଥିବା ସମସ୍ତ ଉପଯୁକ୍ତ ଉତ୍ତରକୁ {√} କରନ୍ତୁ I	if (count-selected(${ability_stop}) > 1, not(selected(${ability_stop},'98')) and not(selected(${ability_stop},'6')), true())				${survey_status} != "2"
D39	select_one important	norm_important_teach	D39. How important is it to you personally to teach your child to use the latrine for defecation?	D39. ଆପଣଙ୍କ ପିଲାପାଇଖାନା ଯିବ ଆପଣଙ୍କ ନିଜ ପାଇଁ କେତେ ଜରୁରୀ ?	READ the response options.	ଉତ୍ତର ଅପସନସ୍ ଗୁଡିକୁ ପଢନ୍ତୁ I					${survey_status} != "2"
D40	select_one age	norm_age	D40. At what age do you think a mother should start teaching her child how to use a latrine for defecation?	D40. ଆପଣଙ୍କୁ କଣ ଲାଗୁଚି କି କେଉଁ ବୟସ ରେ ଜଣେ ମା ତା ପିଲା କୁ ପାଇଖାନା ଶିକ୍ଷା ଦେବା ଆରମ୍ଭ କରିଦେବା ଉଚିତ ?	READ the response options.	ଉତ୍ତର ଅପସନସ୍ ଗୁଡିକୁ ପଢନ୍ତୁ I					${survey_status} != "2"
D41	select_one age	norm_descriptive_age	D41. At what age do you think most mothers in this village start teaching their child how to use a latrine for defecation?	D41. ଆପଣଙ୍କୁ କଣ ଲାଗୁଚି କି ଏହି ଗାଁ ର ପ୍ରାୟତଃ ମା ମାନେ କେଉଁ ବୟସ ରେ ତାଙ୍କ ପିଲା କୁ ପାଇଖାନା ଶିକ୍ଷା ଦେବା ଆରମ୍ଭ କରନ୍ତି?	READ the response options.	ଉତ୍ତର ଅପସନସ୍ ଗୁଡିକୁ ପଢନ୍ତୁ I					${survey_status} != "2"
D42	select_one howmany	norm_descriptive_latrine	D42. Out of the children in this village who are between 2 and 3 years old, how many do you think usually defecate in a latrine?	D42. ଆପଣଙ୍କ ଗାଁ ର ୨ ରୁ ୩ ବର୍ଷ ପିଲାଙ୍କ ଭିତରୁ ଆପଣଙ୍କୁ ଲାଗୁଚି ଏମିତି କେତେ ଜଣ ଥିବେ ଯେ ପ୍ରାୟତଃ ପାଇଖାନା ବ୍ୟବହାର କରୁଥିବେ ?	READ the response options.	ଉତ୍ତର ଅପସନସ୍ ଗୁଡିକୁ ପଢନ୍ତୁ I					${survey_status} != "2"
D43	select_one agree	norm_goodmom_teach	D43. Part of being a good mother is teaching your child how to use a latrine for defecation.	D43. ଗୋଟେ ଭଲ ମା ର ଲକ୍ଷଣ ହେଉଛି କି ସେ ତା ପିଲା କୁ ପାଇଖାନା ବ୍ୟବହାର ର ଶିକ୍ଷା ଦେବ I	READ the response options.	ଉତ୍ତର ଅପସନସ୍ ଗୁଡିକୁ ପଢନ୍ତୁ I					${survey_status} != "2"
D44	select_one howmany	norm_expectation_teach	D44. Others members of your household expect you to teach your child how to use the latrine for defecation.	D44. ଘରର ଅନ୍ୟ ସଦସ୍ୟ ମାନେ ଆପଣଙ୍କ ପିଲା କୁ ପାଇଖାନା ବ୍ୟବହାର ଶିକ୍ଷା ଦେବ ପାଇଁ ଆପଣଙ୍କ ଠାରୁ ଆଶା କରନ୍ତି I	READ the response options.	ଉତ୍ତର ଅପସନସ୍ ଗୁଡିକୁ ପଢନ୍ତୁ I					${survey_status} != "2"
D45	select_one agree	norm_father	D45. I believe it is the role of fathers to help teach their child how to use the latrine for defecation.	D45. ମୁଁ ଭାବୁଛି କି ପିଲାଙ୍କୁ ଝାଡା ଯିବା ପାଇଁ ପାଇଖାନା ଶିକ୍ଷା ଦେବା ବାପା ମାନଙ୍କର କର୍ତବ୍ୟ I	READ the response options.	ଉତ୍ତର ଅପସନସ୍ ଗୁଡିକୁ ପଢନ୍ତୁ I					${survey_status} != "2"
D46	select_one important	norm_important_father	D46. How important is it to you that your child's father helps teach him/her how to use the latrine for defecation?	D46. ଆପଣଙ୍କ ପାଇଁ ଏହା କେତେ ଜରୁରୀ କି ଆପଣଙ୍କ ପିଲାର ବାପା ପିଲାକୁ ଝାଡା ଯିବା ପାଇଁ ପାଇଖାନା ବ୍ୟବହାର ଶିକ୍ଷା ଦେବେ ?	READ the response options.	ଉତ୍ତର ଅପସନସ୍ ଗୁଡିକୁ ପଢନ୍ତୁ I					${survey_status} != "2"
D47	select_one beneficial	attitude_benefit1_teach	D47. How beneficial is it for you to teach your child how to use the latrine for defecation?	D47. ଆପଣଙ୍କ ପାଇଁ ଏହା କେତେ ଫଳପ୍ରଦ ହେବ କି ଆପଣଙ୍କ ପିଲା ପାଇଖାନା ବ୍ୟବହାର କରିବ ?	READ the response options. Other words to use:	ଉତ୍ତର ଅପସନସ୍ ଗୁଡିକୁ ପଢନ୍ତୁ I ଯଦି "ଫଳପ୍ରଦ" ବୁଝୁନାହାନ୍ତି ତେବେ "ଲାଭଦାୟକ "ବ୍ୟବହାର କରନ୍ତୁ					${survey_status} != "2"
D48	select_one beneficial	attitude_benefit2_teach	D48. How beneficial is it for you to let your child defecate outside?	D48. ଆପଣଙ୍କ ପାଇଁ ଏହା କେତେ ଫଳପ୍ରଦ ହେବ କି ଆପଣଙ୍କ ପିଲା ବାହାରେ ଝାଡା ବସିଲେ ?	READ the response options. Other words to use:	ଉତ୍ତର ଅପସନସ୍ ଗୁଡିକୁ ପଢନ୍ତୁ I ଯଦି "ଫଳପ୍ରଦ" ବୁଝୁନାହାନ୍ତି ତେବେ "ଲାଭଦାୟକ "ବ୍ୟବହାର କରନ୍ତୁ					${survey_status} != "2"
D49	select_one concern	attitude_concern1	D49. How concerned are you for your child's safety when they go outside for defecation?	D49. ଆପଣଙ୍କ ପିଲା ବାହାରେ ଝାଡା ଗଲେ ତା ସୁରକ୍ଷା ପାଇଁ ଆପଣ କେତେ ଚିନ୍ତିତ ରହିବେ ?	READ the response options.	ଉତ୍ତର ଅପସନସ୍ ଗୁଡିକୁ ପଢନ୍ତୁ I					${survey_status} != "2"
D50	select_one concern	attitude_concern2	D50. How concerned are you for your child's safety when they use the latrine for defecation?	D50. ଆପଣଙ୍କ ପିଲା ପାଇଖାନାରେ ଝାଡା ଗଲେ ତା ସୁରକ୍ଷା ପାଇଁ ଆପଣ କେତେ ଚିନ୍ତିତ ରହିବେ ?	READ the response options.	ଉତ୍ତର ଅପସନସ୍ ଗୁଡିକୁ ପଢନ୍ତୁ I					${survey_status} != "2"
D51	select_one time	attitude_time	D51. How time-consuming is it for you to teach your child how to use the latrine for defecation?	D51. ଆପଣଙ୍କ ପିଲା କୁ ପାଇଖାନା ବ୍ୟବହାର କରିବା ଶିକ୍ଷା ଦେବା ପାଇଁ କେତେ ଅଧିକ ସମୟ ଲାଗିବ ?	READ the response options.	ଉତ୍ତର ଅପସନସ୍ ଗୁଡିକୁ ପଢନ୍ତୁ I					${survey_status} != "2"
D52	select_one difficult	attiude_difficult	D52. How difficult is it for you to teach your child how to use the latrine for defecation?	D52. ଆପଣଙ୍କ ପିଲା କୁ ଝାଡା ଯିବା ପାଇଁ ପାଇଖାନା ଶିକ୍ଷା ଦେବା ଆପଣଙ୍କ ପାଇଁ କେତେ ଅସୁବିଧା ?	READ the response options.	ଉତ୍ତର ଅପସନସ୍ ଗୁଡିକୁ ପଢନ୍ତୁ I					${survey_status} != "2"
D53	select_one like	attitude_like_teach	D53. How much do you like teaching your child how to use the latrine for defecation?	D53. ଆପଣଙ୍କୁ ଆପଣଙ୍କ ପିଲାକୁ ପାଇଖାନା ଶିକ୍ଷା ଦେବାକୁ କେତେ ଭଲ ଲାଗେ ?	READ the response options.	ଉତ୍ତର ଅପସନସ୍ ଗୁଡିକୁ ପଢନ୍ତୁ I					${survey_status} != "2"
D54	select_one irritated	attitude_irritated	D54. How irritated do you feel when you have to stop what you are doing and help your child defecate in the latrine?	D54. ଆପଣ କେତେ ଚିଡି ଯାଆନ୍ତି ଯେବେ ଆପଣ ଯାହା କରୁଥିବେ ତାହା ବନ୍ଦ କରି ପିଲା କୁ ପାଇଖାନା ବ୍ୟବହାର ରେ ସାହାଯ୍ୟ କରିବାକୁ ପଡେ ?	READ the response options.	ଉତ୍ତର ଅପସନସ୍ ଗୁଡିକୁ ପଢନ୍ତୁ I					${survey_status} != "2"
D55	select_one proud	attitude_proud	D55. How proud do you feel when you are teaching your child how to use the latrine for defecation?	D55. ଆପଣ କେତେ ଗର୍ବ ଅନୁଭବ କରନ୍ତି ଯେବେ ଆପଣ ଆପଣଙ୍କ ପିଲା କୁ ପାଇଖାନା ବ୍ୟବହାର ଶିକ୍ଷା ଦିଅନ୍ତି ?	READ the response options.	ଉତ୍ତର ଅପସନସ୍ ଗୁଡିକୁ ପଢନ୍ତୁ I					${survey_status} != "2"
D56	select_one helpless	attitude_helpless	D56. How helpless do you feel when you teach your child to use the latrine for defecation?	D56. ଆପଣ କେତେ ଅସହାୟ ଅନୁଭବ କରନ୍ତି ଯେବେ ଆପଣ ଆପଣଙ୍କୁ ପିଲା କୁ ପାଇଖାନା ବ୍ୟବହାର ଶିକ୍ଷା ଦିଅନ୍ତି ?	READ the response options.	ଉତ୍ତର ଅପସନସ୍ ଗୁଡିକୁ ପଢନ୍ତୁ I					${survey_status} != "2"
D57	select_multiple teachplan	selfreg_plan_teach	D57. The next time your child needs to defecate, what is your plan for how you will teach your child to use the latrine for defecation? What will you do? Please tell me one by one.	D57. ପରବର୍ତୀ ସମୟ ପାଇଁ ଯେତବେଳେ ଆପଣଙ୍କ ପିଲାକୁ ଝାଡା ଲାଗିବ, ଆପଣଙ୍କର କଣ ଯୋଜନା ରହିବ କି ଆପଣ କିପରି ଆପଣଙ୍କ ପିଲା କୁ ପାଇଖାନା ବ୍ୟବହାର ଶିକ୍ଷା ଦେବେ ? ଏହା ଆପଣ କିପରି କରିବେ ? ମୋତେ ଗୋଟି ଗୋଟି କରି କୁହନ୍ତୁ ?	Select all that apply.	ଦେଇଥିବା ସମସ୍ତ ଉପଯୁକ୍ତ ଉତ୍ତରକୁ {√} କରନ୍ତୁ I	if (count-selected(${selfreg_plan_teach}) > 1, not(selected(${selfreg_plan_teach},'98')) and not(selected(${selfreg_plan_teach},'10')), true())				${survey_status} != "2"
D58	select_one howoften	selfreg_control_teach	D58. How often do you take your child to the latrine or remind them to go to the latrine when they indicate they need to defecate?	D58. ଆପଣ ଆପଣଙ୍କ ପିଲା କୁ ଝାଡା ଲାଗିଲେ ପାଇଖାନା ରେ ଝାଡା ବସିବା ପାଇଁ କେତେ ଥର ପାଇଖାନା ନିଅନ୍ତି ବା ମାନେ ପକାନ୍ତି କି ?	READ the response options.	ଉତ୍ତର ଅପସନସ୍ ଗୁଡିକୁ ପଢନ୍ତୁ I					${survey_status} != "2"
D59	select_one commit	selfreg_commit_teach	D59. How committed are you to teaching your child how to use a latrine for defecation?	D59. ପାଇଖାନାରେ ଆପଣଙ୍କ ପିଲା କୁ ଝାଡା ବସିବା ଶିଖାଇବା ପାଇଁ ଆପଣ କେତେ ପ୍ରତିବଧ ?	READ the response options.	ଉତ୍ତର ଅପସନସ୍ ଗୁଡିକୁ ପଢନ୍ତୁ I					${survey_status} != "2"
D60	select_one intent	selfreg_intend_teach	D60. How strongly do you intend to teach your child how to use the latrine for defecation?	D60. ଆପଣ କେତେ ସୃଦୁଢ ଭାବେ ଉଦ୍ଦେଶ୍ୟ ରଖିଛନ୍ତି କି ଆପଣଙ୍କ ପିଲା କୁ ଆପଣ ସବୁବେଳେ ପାଇଖାନା ବ୍ୟବହାର ଶିଖାଇବେ ?	READ the response options.	ଉତ୍ତର ଅପସନସ୍ ଗୁଡିକୁ ପଢନ୍ତୁ I					${survey_status} != "2"
	end group	RANAS_training
	begin group	Support_disposal								(${teach} = "2") or (${teach_all} = "2")
	acknowledge	Support_disposal_ack2	ENUMERATOR READ: For the next set of questions, think about the different people in your life such as family members, neighbors and friends. What help did you receive in the last week with managing your child's feces?	ଏଣୁମରଟାର ପଢନ୍ତୁ: ପରବର୍ତୀ ସବୁ ପ୍ରଶ୍ନ ପାଇଁ ବିଭିନ୍ନ ଲୋକଙ୍କ ବିଷୟରେ ଭାବନ୍ତୁ ଯେ ଆପଣଙ୍କ ଜୀବନରେ ଅଛନ୍ତି ଯେପରିକି ପରିବାର ସଦାଷୟ , ପଡିଶା ଓ ସାଙ୍ଗ .ଗତ ସପ୍ତାହ ଆପଣ ପିଲା ମଲା ପରିଚାଳନା ପାଇଁ କେଉଁ ପ୍ରକାରର ସାହାଯ୍ୟ ପାଇଥିଲ ?							${survey_status} != "2"
	acknowledge	rem_card	Remember to use the agree/disagree card!	ଦୟାକରି ରାଜି /ଅରାଜି କାର୍ଡ ବ୍ୟବହାର କରନ୍ତୁ!							${survey_status} != "2"
E1	select_one support	disposal_emo1	E1. In the last week, someone listened to me when I needed to talk about my struggles with managing my child's feces.	E1. ପିଲା ମଳ ପରିଚାଳନା କରିବାରେ ମୁ ଯାହା ସଂଘର୍ଷ କରିଥିଲି ଗତ ସପ୍ତାହ ତାହା କେହି ଶୁଣିଥିଲେ							${survey_status} != "2"
E2	select_one support	disposal_emo2	E2. In the last week, someone comforted me when I was struggling with managing my child's feces	E2. ପିଲା ମଳ ପରିଚାଳନା ସମୟରେ ମୋତେ ଗତ ସପ୍ତାହ କେହି ସନ୍ତନI ଦେଇଥିଲେ							${survey_status} != "2"
E3	select_one support	disposal_emo3	E3. In the last week, someone expressed to me they understood what it is like to struggle with managing your child's feces.	E3. ଗତ ସପ୍ତାହ ମୋତେ କେହି କହି ଥିଲେ କି ସେ ବୁଝୁଛନ୍ତି କି ପିଲା ମଳ ପରିଚାଳନା କରିବାରେ କେତେ ସଂଘର୍ଷ ଅଛି							${survey_status} != "2"
E4	select_one support	disposal_emo4	E4. In the last week, someone encouraged me to safely dispose of my child's feces into the latrine.	E4. କେହି ଜଣେ ମୋତେ ଗତ ସପ୍ତାହ ପିଲା ଝାଡା ପାଇଖାନାରେ ପକାଇବା ପାଇଁ ମୋତେ ଉତ୍ସାହିତ କରିଥିଲେ							${survey_status} != "2"
E5	select_one support	disposal_emo5	E5. In the last week, someone told me I could rely on them for help with managing my child's feces.	E5. ଗତ ସପ୍ତାହ ମୋତେ କେହି କହିଛନ୍ତି କି ମୁ ମୋ ପିଲା ମଳ ପରିଚାଳନା ପାଇଁ ତାଙ୍କ ଉପରେ ନିର୍ଭର କରି ପାରିବି							${survey_status} != "2"
E6	select_one support	disposal_emo6	E6. In the last week, someone expressed to me that they think I am a good mother (father / caregiver).	E6. ଗତ ସପ୍ତାହ ମୋତେ କେହି କହିଛନ୍ତି କି ସେ ଭାବନ୍ତି କି ମୁ ଏକ ଭଲ ମା (ଭଲ ବାପା / ଯତ୍ନକରି ବ୍ୟକ୍ତି )							${survey_status} != "2"
E7	select_one support	disposal_help1	E7. In the last week, someone held or watched my child for me while I was managing their feces.	E7. ଗତ ସପ୍ତାହ କେହି ଅଛନ୍ତି ଯେ ମୋ ପିଲା କୁ ଦେଖିବେ ବା ଧରିବେ ଯେବେ ମୁ ମୋ ପିଲା ର ମଳ ପରିଚାଳନା କରୁଥିବି							${survey_status} != "2"
E8	select_one support	disposal_help2	E8. In the last week, someone cleaned my child after they defecated and managed their feces for me when I was not available to do it.	E8. ଗତ ସପ୍ତାହ କେହି ଅଛନ୍ତି ଯେ ମୋ ପିଲା ଝାଡା କରିବା ପରେ ତାକୁ ସଫା କରିଦିଅନ୍ତି ଓ ମୋ ପିଲା ର ମଳ ପରିଚାଳନା କରନ୍ତି ଯେବେ ମୁ ଉପଲବ୍ଦ ନ ଥାଏ							${survey_status} != "2"
E9	select_one support	disposal_help3	E9. In the last week, someone helped wash my child's soiled cloths / clothes.	E9. ଗତ ସପ୍ତାହ କେହି ଅଛନ୍ତି ଯେ ମୋ ପିଲା ର ଝାଡା କପଡା ଓ ପୋଷାକ ଧୋଇଦିଅନ୍ତି							${survey_status} != "2"
E10	select_one support	disposal_help4	E10. In the last week, someone helped with the cooking or cleaning for me so I could go manage my child's feces.	E10. ଗତ ସପ୍ତାହ କେହି ଅଛନ୍ତି ଯେ ମୋତେ ରୋଷାଇ ଓ ସଫା ସଫି ରେ ସାହାଯ୍ୟ କରନ୍ତି ତେଣୁ ମୁ ମୋ ପିଲା ର ମଳ ପରିଚାଳନା କରି ପରେ							${survey_status} != "2"
E11	select_one support	disposal_help5	E11. In the last week, someone collected water for me that I needed to manage my child's feces.	E11. ଗତ ସପ୍ତାହ କେହି ଅଛନ୍ତି ଯେ ମୋ ପିଲା ମଳ ପରିଚାଳନା କରିବା ପାଇଁ ପାଣି ସଂଗ୍ରହ କରି ଦିଅନ୍ତି							${survey_status} != "2"
E12	select_one support	disposal_help6	E12. In the last week, someone purchased something for me that I needed to manage my child's feces.	E12. ଗତ ସପ୍ତାହ କେହି ମୋତେ କିଛି କିଣି ଦେଇଛନ୍ତି ଯାହା ମୋତେ ସାହାଯ୍ୟ କରିଛି ପିଲା ମଳ ପରିଚାଳନା କରିବା ପାଇଁ							${survey_status} != "2"
E13	select_one support	disposal_info1	E13. In the last week, someone gave me advice on how to properly manage my child's feces.	E13. ଗତ ସପ୍ତାହ କେହି ମୋତେ ମୋ ପିଲା ମଳ ପରିଚାଳନା କିପରି ଭଲ ଭାବେ ହେବ ସେ ଉପରେ ଉପଦେଶ ଦେଇଛନ୍ତି							${survey_status} != "2"
E14	select_one support	disposal_info2	E14. In the last week, someone helped me make a decision about how to properly manage my child's feces.	E14. ଗତ ସପ୍ତାହ ମୁ କିପରି ମୋ ପିଲା ମଳ ଭଲ ଭାବେ ପରିଚାଳନା କରି ପାରିବି ସେ ସମ୍ପର୍କ ରେ ନିଷ୍ପତି ନେବା ରେ ସାହାଯ୍ୟ କରିଛନ୍ତି							${survey_status} != "2"
E15	select_one support	disposal_info3	E15. In the last week, someone gave me feedback on how I was managing my child's feces.	E15. ଗତ ସପ୍ତାହ ମୁ କିପରି ପିଲା ମଳ ପରିଚାଳନା କରେ ସେ ସମ୍ପର୍କ ରେ କେହି ତାଙ୍କର ଟିପ୍ପଣୀ ଦେଇଛନ୍ତି	Other words you can use:	ଯଦି "ଟିପ୍ପଣୀ " ବୁଝୁନାହାନ୍ତି ତେବେ "ମତାମତ"ବ୍ୟବହାର କରନ୍ତୁ					${survey_status} != "2"
E16	select_multiple who	disposal_who	E16. For the statements that you agreed to, who were the people that provided you this support?	E16. ଯେଉଁ ବିବରଣୀ ପାଇଁ ଆପଣ ରାଜି, ସେ କିଏ ଯିଏ ଆପଣଙ୍କୁ ଏଥିପାଇଁ ସାହାଯ୍ୟ କରିଥିଲେ ?	Select all that apply.	ଦେଇଥିବା ସମସ୍ତ ଉପଯୁକ୍ତ ଉତ୍ତରକୁ {√} କରନ୍ତୁ I	if (count-selected(${disposal_who}) > 1, not(selected(${disposal_who},'98')) and not(selected(${disposal_who},'77')), true())				${survey_status} != "2"
	end group	Support_disposal
	begin group	Support_training								(${teach} = "1") or (${teach} = "4") or (${teach_all} = "1") or (${teach_all} = "4")
	acknowledge	Support_training_ack2	ENUMERATOR READ: For the next set of questions, think about the different people in your life such as family members, neighbors and friends. What help did you receive in the last week with teaching your child to defecate in the latrine?	ଏଣୁମରଟାର ପଢନ୍ତୁ: ପରବର୍ତୀ ସବୁ ପ୍ରଶ୍ନ ପାଇଁ ବିଭିନ୍ନ ଲୋକଙ୍କ ବିଷୟରେ ଭାବନ୍ତୁ ଯେ ଆପଣଙ୍କ ଜୀବନରେ ଅଛନ୍ତି ଯେପରିକି ପରିବାର ସଦାଷୟ , ପଡିଶା ଓ ସାଙ୍ଗ .ଗତ ସପ୍ତାହ ଆପଣ ପିଲାକୁ ପାଇଖାନା ଶିକ୍ଷା ଦେବା ପାଇଁ କେଉଁ ପ୍ରକାରର ସାହାଯ୍ୟ ପାଇଥିଲ							${survey_status} != "2"
	acknowledge	rem_card2	Remember to use the agree/disagree card!	ଦୟାକରି ରାଜି /ଅରାଜି କାର୍ଡ ବ୍ୟବହାର କରନ୍ତୁ!							${survey_status} != "2"
E17	select_one support	teach_emo1	E17. In the last week, someone listened to me when I needed to talk about my struggles with teaching my child to defecate in the latrine.	E17. ପିଲା କୁ ପାଇଖାନା ବ୍ୟବହାର ଶିଖାଇବାରେ ମୁ ଗତ ସପ୍ତାହ ଯାହା ସଂଘର୍ଷ କରିଥିଲି ତାହା କେହି ଶୁଣନ୍ତୁ							${survey_status} != "2"
E18	select_one support	teach_emo2	E18. In the last week, someone comforted me when I was struggling with teaching my child to defecate in the latrine.	E18. ପିଲା କୁ ପାଇଖାନା ବ୍ୟବହାର ଶିଖାଇବା ସମୟରେ ଗତ ସପ୍ତାହ ମୋତେ କେହି ସନ୍ତନI କରିଦେଇଥିଲେ							${survey_status} != "2"
E19	select_one support	teach_emo3	E19. In the last week, someone expressed to me they understood what it is like to struggle with teaching your child to defecate in the latrine.	E19. ଗତ ସପ୍ତାହ ମୋତେ କେହି କହିଥିଲେ କି ସେ ବୁଝୁଛନ୍ତି କି ପିଲା କୁ ପାଇଖାନା ବ୍ୟବହାର ଶିଖାଇବାରେ କେତେ ସଂଘର୍ଷ ଅଛି							${survey_status} != "2"
E20	select_one support	teach_emo4	E20. In the last week, someone encouraged me to teach my child to defecate in the latrine.	E20. ଗତ ସପ୍ତାହ କେହି ଜଣେ ମୋତେ, ମୋ ପିଲାକୁ ପାଇଖାନା ବ୍ୟବହାର ପାଇଁ ଉତ୍ସାହିତ କରିଥିଲେ							${survey_status} != "2"
E21	select_one support	teach_emo5	E21. In the last week, someone told me I could rely on them for help with teaching my child to defecate in the latrine.	E21. ଗତ ସପ୍ତାହ ମୋତେ କେହି କହିଛନ୍ତି କି ପାଇଖାନା ବ୍ୟବହାର ଶିଖାଇବାପାଇଁ ମୁ ମୋ ପିଲା ପାଇଁ ତାଙ୍କ ଉପରେ ନିର୍ଭର କରି ପାରିବି							${survey_status} != "2"
E22	select_one support	teach_emo6	E22. In the last week, someone expressed to me that they think I am a good mother (father / caregiver).	E22. ଗତ ସପ୍ତାହ ମୋତେ କେହି କହିଛନ୍ତି କି ସେ ଭାବନ୍ତି କି ମୁ ଏକ ଭଲ ମା (ଭଲ ବାପା / ଯତ୍ନକରି ବ୍ୟକ୍ତି )							${survey_status} != "2"
E23	select_one support	teach_help1	E23. In the last week, someone reminded/encouraged my child to defecate in the latrine.	E23. ଗତ ସପ୍ତାହ କେହି ଅଛନ୍ତି ଯେ ମୋ ପିଲାକୁ ମାନେ ପକାନ୍ତି ଓ ପାଇଖାନା ବ୍ୟବହାର କରିବାକୁ ଉତତ୍ସହିତ କରନ୍ତି							${survey_status} != "2"
E24	select_one support	teach_help2	E24. In the last week, someone helped my child defecate in the latrine when I was not available to do it.	E24. ଗତ ସପ୍ତାହ କେହି ଅଛନ୍ତି ଯେ ମୋ ପିଲା କୁ ପାଇଖାନା ବ୍ୟବହାର କରିବାରେ ସାହାଯ୍ୟ କରନ୍ତି ଯେବେ ମୁ ଉପଲବ୍ଦ ନ ଥାଏ							${survey_status} != "2"
E25	select_one support	teach_help3	E25. In the last week, someone helped with the cooking or cleaning for me so I could go help my child defecate in the latrine.	E25. ଗତ ସପ୍ତାହ କେହି ଅଛନ୍ତି ଯେ ମୋତେ ରୋଷାଇ ଓ ସଫା ସଫି ରେ ସାହାଯ୍ୟ କରନ୍ତି ତେଣୁ ମୁ ମୋ ପିଲା କୁ ପାଇଖାନା ବ୍ୟବହାର ରେ ସାହାଯ୍ୟ କରି ପରେ							${survey_status} != "2"
E26	select_one support	teach_help4	E26. In the last week, someone collected water for me that I needed to help my child defecate in the latrine.	E26. ଗତ ସପ୍ତାହ କେହି ଅଛନ୍ତି ଯେ ମୋ ପାଇଁ ପାଣି ସଂଗ୍ରହ କରି ଦିଅନ୍ତି ତେଣୁ ମୁ ମୋ ପିଲା କୁ ପାଇଖାନା ବ୍ୟବହାର ରେ ସାହାଯ୍ୟ କରି ପରେ							${survey_status} != "2"
E27	select_one support	teach_info1	E27. In the last week, someone gave me advice on how to teach my child to defecated in the latrine.	E27. ଗତ ସପ୍ତାହ କେହି ମୋତେ ମୋ ପିଲା କିପରି ଭଲ ଭାବେ ପାଇଖାନା ବ୍ୟବହାର କରି ପାରିବ ସେ ଉପରେ ଉପଦେଶ ଦେଇଛନ୍ତି							${survey_status} != "2"
E28	select_one support	teach_info2	E28. In the last week, someone helped me make a decision about how to teach my child to defecate in the latrine.	E28. ଗତ ସପ୍ତାହ ମୁ କିପରି ମୋ ପିଲା କୁ ପାଇଖାନା ଶିଖାଇ ପାରିବି ସେ ସମ୍ପର୍କ ରେ ନିଷ୍ପତି ନେବା ରେ ସାହାଯ୍ୟ କରିଛନ୍ତି							${survey_status} != "2"
E29	select_one support	teach_info3	E29. In the last week, someone gave me feedback on how I was teaching my child to defecate in the latrine.	E29. ଗତ ସପ୍ତାହ ମୁ କିପରି ମୋ ପିଲାକୁ ପାଇଖାନା ବ୍ୟବହାର ଶିଖାଇଛି ସେ ସମ୍ପର୍କ ରେ କେହି ତାଙ୍କର ଟିପ୍ପଣୀ ଦେଇଛନ୍ତି	Other words you can use:	ଯଦି "ଟିପ୍ପଣୀ " ବୁଝୁନାହାନ୍ତି ତେବେ "ମତାମତ"ବ୍ୟବହାର କରନ୍ତୁ					${survey_status} != "2"
E30	select_multiple who	disposal_who2	E30. For the statements that you agreed to, who were the people that provided you this support?	E30. ଯେଉଁ ବିବରଣୀ ପାଇଁ ଆପଣ ରାଜି, ସେ କିଏ ଯିଏ ଆପଣଙ୍କୁ ଏଥିପାଇଁ ସାହାଯ୍ୟ କରିଥିଲେ ?	Select all that apply.	ଦେଇଥିବା ସମସ୍ତ ଉପଯୁକ୍ତ ଉତ୍ତରକୁ {√} କରନ୍ତୁ I	if (count-selected(${disposal_who2}) > 1, not(selected(${disposal_who2},'98')) and not(selected(${disposal_who2},'77')), true())				${survey_status} != "2"
	end group	Support_training
	acknowledge	enum_note2	Enumerator READ: I would like to ask you some questions about yourself and your household.	ଏଣୁମରଟାର ପଢନ୍ତୁ: ମୁ ଏବେ କେତେକ ପ୍ରଶ୍ନ ଆପଣଙ ଓ ଆପଣଙ୍କ ଘର ବିଷୟରେ ପଚାରି ବାକୁ ଚାହୁଁଚି							${survey_status} != "2"
F1	select_one married	married	F1. What is your marital status?	F1. ଆପଣଙ୍କ ବୈବାହିକ ସ୍ତିତି କଣ							${survey_status} != "2"
F1a	integer	age_married	F1a. How old were you at the time of your marriage?	F1a. ଆପଣଙ୍କ ବିବାହ ସମୟରେ ଆପଣଙ୍କୁ କେତେ ବୟସ ହୋଇଥିଲା ?	If the participant is having a hard time with this question, ask them about an important life event (for example, when they had their first menstruation, when they finished their schooling, etc.). Then ask how many years after that event they got married, and thus, what their age was at the time of their marriage.	ଯଦି ଯୋଗଦାନକାରୀଙ୍କୁ ପ୍ରଶ୍ନ ର ଉତ୍ତର ଦେବା ପାଇଁ ଅସୁବିଧା ହୁଏ ତେବେ ତାଙ୍କ ଜୀବନ ର କୌଣସି ମୁଖ୍ୟ ଘଟଣା କୁ ଭାବିବା ପାଇଁ କୁହନ୍ତୁ (ଯେପରିକି ତାଙ୍କର ପ୍ରଥମ ମାସିକିଆ ବୟସ, ଓ କେବେ ସିଏ ତାଙ୍କର ସ୍କୁଲ ସାରିବା ବୟସ, ଇତ୍ୟାଦି ). ସେତେବେଳେ ତାଙ୍କ ବୟସ କେତେ ଥିଲା ଓ ତ ପରେ ପଚାରନ୍ତୁ କି କେତେ ବର୍ଷ ପରେ ସେ ବିବାହ କଲେ, ଓ ସେ ସମୟ ରେ ତାଙ୍କ ବୟସ କେତେ ଥିଲା ?	(.>=0) and (.<=120) or (.=-99)			not(selected(${married}, "1"))	${survey_status} != "2"
F2	select_one livewith	livewith	F2. Who do you live with currently?	F2. ଆପଣ ବର୍ତମାନ କାହା ସହିତ ରହୁଛନ୍ତି ?							${survey_status} != "2"
F2a	select_one yesno	visit_parents	F2a. Do you plan on going to your parent's village for a visit within the next 6 months?	F2a. ଆସନ୍ତା ୬ ମାସ ମଧ୍ୟରେ କଣ ଆପଣ ନିଜ ବାପା ଘର କୁ ଯିବା ପାଇଁ ଯୋଜନା କରିଛନ୍ତି କି ?						(not(selected(${livewith}, "1"))) and (${resp_sex} = "1")	${survey_status} != "2"
F2b	select_one yesno	visit_husband	F2b. Do you plan on returning to your husband's village within the next 6 months?	F2b. ଆସନ୍ତା ୬ ମାସ ମଧ୍ୟରେ କଣ ଆପଣ ନିଜ ସ୍ୱାମୀ ଘର କୁ ଫେରିବା ପାଇଁ ଯୋଜନା କରିଛନ୍ତି କି ?						selected(${livewith}, "1") and (not(selected(${married}, "1"))) and (${resp_sex} = "1")	${survey_status} != "2"
F3	select_one school	resp_school	F3. What is the highest class of schooling that you have completed?	F3. ଆପଣ ସର୍ବାଧିକ କେତେ ପାଠ ପଢ଼ିଛନ୍ତି							${survey_status} != "2"
F4	select_one occupation	resp_occ	F4. What is your occupation?	F4. ଆପଣଙ୍କ ବୃତି କଣ ?							${survey_status} != "2"
F5	select_one school	head_school	F5. What is the *highest class* that the male head of household completed?	F5. ପୁରୁଷ ମୁଖ୍ୟ, ସର୍ବାଧିକ କେତେ ପଢିଛନ୍ତି?						(not(selected(${relation}, "1"))) and (not(selected(${relation}, "7")))	${survey_status} != "2"
F5	select_one school	father_school	F5. What is the *highest class* that your husband (/wife) has completed?	F5. ଆପଣଙ୍କ ସ୍ୱାମୀ/ସ୍ତିରୀ , ସର୍ବାଧିକ କେତେ ପଢିଛନ୍ତି?						(${relation} = "1") or (${relation} = "7")	${survey_status} != "2"
F6	select_one occupation	head_occ	F6. What is the occupation of the male head of household?	F6. ପୁରୁଷ ମୁଖ୍ୟଙ୍କ ବୃତ୍ତି/ଧନ୍ଦା କଣ? (ଯେଉଁ ଧନ୍ଦା/କାମରେ, ତାଙ୍କର ଅଧିକ ସମୟ କଟିଥାଏ)						(not(selected(${relation}, "1"))) and (not(selected(${relation}, "7")))	${survey_status} != "2"
F6	select_one occupation	father_occ	F6. What is the occupation of your husband (/wife)?	F6. ଆପଣଙ୍କ ସ୍ୱାମୀ/ସ୍ତିରୀ ଙ୍କ ବୃତ୍ତି/ଧନ୍ଦା କଣ?						(${relation} = "1") or (${relation} = "7")	${survey_status} != "2"
F7	select_one caste	hh_caste	F7. What is the *caste or tribe* of the household?	F7. ଆପଣଙ୍କର କେଉଁ - ଜାତି ବା ଜନଜାତି ?							${survey_status} != "2"
F7a	text	hh_caste_other	F7a. Because you selected "other", please specify the *surname/caste* of the household:	F7a. ଯେହେତୁ "ଅନ୍ୟ" ଅପସନକୁ ବାଛିଛନ୍ତି, ତେଣୁ ଘରର *ସଂଜ୍ଞା*ଲେଖନ୍ତୁ :						${hh_caste} = "88"	${survey_status} != "2"
F8	select_multiple religion	hh_religion	F8. What is the *religion* of the household?	F8. ଆପଣଙ୍କର କେଉଁ ର୍ଧମ?	Select all that apply.	ଦେଇଥିବା ସମସ୍ତ ଉପଯୁକ୍ତ ଉତ୍ତରକୁ {√} କରନ୍ତୁ I	if (count-selected(${hh_religion}) > 1, not(selected(${hh_religion},'98')) and not(selected(${hh_religion},'9')), true())				${survey_status} != "2"
F9	select_multiple card	card	F9. Do you have a BPL Card, Antodaya Card, and/or ration card?	F9. ଆପଣଙ୍କର ବିପିଏଲ/ ଅନ୍ତୋଦୟ /ରାସନ୍ କାର୍ଡ ଅଛି କି?	Select all that apply.	ଦେଇଥିବା ସମସ୍ତ ଉପଯୁକ୍ତ ଉତ୍ତରକୁ {√} କରନ୍ତୁ I	if (count-selected(${card}) > 1, not(selected(${card},'98')) and not(selected(${card},'99')) and not(selected(${card},'77')), true())				${survey_status} != "2"
F10	begin group	group_assets	F10. Does any member of your household currently own the following items: (answer separately for each item)	F10. ଘରର ଅନ୍ୟ କୌଣସି ସଦସ୍ୟ ର,ଏହି ଜିନିଷ ର ମାଲିକନା ଅଛି କି;(ପ୍ରତ୍ୟକ ଜିନିଷ ପାଇଁ ସ୍ୱତନ୍ତ୍ର ଉତର)								table-list
F10a	select_one yesno	asset_motorcycle	Scooter or motorcycle	ମୋଟର ସାଇକେଲ/ସ୍କୁଟର୍							${survey_status} != "2"
F10b	select_one yesno	asset_tv	Television	ଟିଭି							${survey_status} != "2"
F10c	select_one yesno	asset_phone	Telephone (Landline or mobile phone)	ଟେଲିଫୋନ୍ ବା ମୋବାଇଲ୍							${survey_status} != "2"
F10d	select_one yesno	asset_fridge	Refrigerator	ଫ୍ରିଜ୍							${survey_status} != "2"
F10e	select_one yesno	asset_mattress	Mattress	ଗଦି							${survey_status} != "2"
F10f	select_one yesno	asset_cot	Cot	ଖଟ							${survey_status} != "2"
F10g	select_one yesno	asset_chair	Chair	ଚେୟାର୍/ଚୌକି							${survey_status} != "2"
F10h	select_one yesno	asset_table	Table	ଟେବୁଲ୍							${survey_status} != "2"
F10i	select_one yesno	asset_sew	Sewing machine	ସିଲେଇ ମେସିନ୍							${survey_status} != "2"
F10j	select_one yesno	asset_cooker	Pressure cooker	ପ୍ରେସର କୁକର୍							${survey_status} != "2"
F10k	select_one yesno	asset_watch	Watch/clock	ହାତ / କାନ୍ଥ ଘଣ୍ଟା							${survey_status} != "2"
F10l	select_one yesno	asset_fan	Electric fan	ଇଲେକ୍ଟ୍ରିକ୍ ଫ୍ୟାନ୍							${survey_status} != "2"
F10m	select_one yesno	asset_pump	Water pump	ପାଣି ମଟର ପମ୍ପ							${survey_status} != "2"
F10n	select_one yesno	asset_cart	Animal drawn cart	ଶଗଡ							${survey_status} != "2"
F10o	select_one yesno	asset_thresher	Thresher	ଧାନ ମେସିନ୍							${survey_status} != "2"
F10p	select_one yesno	asset_tractor	Tractor	ଟ୍ରାକ୍ଚର୍							${survey_status} != "2"
F10q	select_one yesno	asset_electric	Electricity	ବିଜୁଳି							${survey_status} != "2"
F10r	select_one yesno	asset_livestock	Livestock (cow, lamb, goat, chicken)	ପଶୁ(ଗାଈ,ମେଣ୍ଡା,ଛେଳି,କୁକୁଡା)							${survey_status} != "2"
	end group	group_assets
F11	select_one mobile	mobile	F11. Do you have a mobile phone?	F11. ଆପଣଙ୍କର ମୋବାଇଲ ଅଛି କି ?							${survey_status} != "2"
F12	select_one yesno	animal_slept	F12. Have any animals slept inside your house or in a structure attached to the main house in the past 7 days?	F12. କଣ କୌଣସି ପଶୁ ବା ପକ୍ଷୀ ଗତ ସତ ଦିନ ମଧ୍ୟରେ ମୁଖ୍ୟ ଘରେ ବା ମୁଖ୍ୟ ଘର କୁ ଲାଗିକି ଥିବା ଗୁହାଳ/ଘରେ ଶୋଇଥିଲେ କି ?							${survey_status} != "2"
F12a	begin group	animal_type	F12a. What type of animals have slept inside your house in the past 7 days?	F12a. କେଉଁ ପ୍ରକାରର ପଶୁ /ପକ୍ଷୀ ମୁଖ୍ୟ ଘରେ ବା ମୁଖ୍ୟ ଘର କୁ ଲାଗିକି ଥିବା ଗୁହାଳ/ଘରେ ଶୋଇଥିଲେ ?						${animal_slept} = "1"		table-list
F12b	select_one yesno	cattle	Oxen / cattle	ବଳଦ / ଗାଈଗୋରୁ							${survey_status} != "2"
F12c	select_one yesno	goat	Goat	ଛେଳି							${survey_status} != "2"
F12d	select_one yesno	sheep	Sheep	ମେଣ୍ଢା							${survey_status} != "2"
F12e	select_one yesno	chicken	Chicken	କୁକୁଡା							${survey_status} != "2"
F12f	select_one yesno	duck	Duck	ବତକ							${survey_status} != "2"
F12g	select_one yesno	pigeon	Pigeon	ପାରା							${survey_status} != "2"
F12h	select_one yesno	dog	Dog	କୁକୁର							${survey_status} != "2"
F12i	select_one yesno	Cat	Cat	ବିଲେଇ							${survey_status} != "2"
F12j	select_one yesno	Pig	Pig	ଘୁଷୁରି							${survey_status} != "2"
F12k	select_one yesno	monkey	Monkey	ମାଙ୍କଡ							${survey_status} != "2"
F12l	select_one yesno	other	Other	ଅନ୍ୟାନ୍ୟ							${survey_status} != "2"
	end group	animal_type
F13	integer	hh_num	F13. How many people live in this household?	F13. ଏହି ଘରେ କେତେ ଜଣ ଲୋକ ରହନ୍ତି?	*Respondent should NOT include themselves. Maximum 30 people.	**ଉତ୍ତରଦାତା ନିଜକୁ ଅନ୍ତର୍ଭୁକ୍ତ କରନ୍ତୁ ନାହିଁ** ସର୍ବାଧିକ "30" ଲୋକ	(.>=0) and (.<=30)	Number must be between 0 and 30	Number must be between 0 and 30		${survey_status} != "2"
F14	select_one yesno	hh_joint	F14. Is this a *joint* family?	F14. ଏହା ଏକ ଯୌଥ/ସଂଯୁକ୍ତ ପରିବାର କି ?	A joint family is two or more families living under the same roof and sharing the same cooking pot.	ଯୌଥ/ସଂଯୁକ୍ତ ପରିବାର ବୁଝାଯାଏ ଦୁଇରୁ ଅଧିକ ପରିବାର, ଗୋଟେ ଛାତ ତଳେ ବସବାସ କରୁଛନ୍ତି ଏବଂ ସମସ୍ତଙ୍କର ଗୋଟେ ଚୂଲି ରେ ରୋଷେଇ ହେଉଥିବ I					${survey_status} != "2"
	acknowledge	begin_census	Enumerator READ: Now I would like to record each member who lives in your household. I will ask for each household member's age and sex and a few other questions. Enumerator note: Record from oldest household member to youngest household member. Do NOT record the respondent. Probe to be sure all children are included.	ଏଣୁମରଟାର ପଢନ୍ତୁ: ବର୍ତମାନ ମୁ ପ୍ରତ୍ୟକ ଟି ସଦସ୍ୟ ଙ୍କ ତଥ୍ୟ ସଂଗ୍ରହ କରିବି ଯେ ଏହି ଘରେ ରୁହନ୍ତି .ମୁ ପ୍ରତ୍ୟକ ଘରର ସଦସ୍ୟ ଙ୍କ ବୟସ ,ଲିଙ୍ଗ ଓ ଆଉ କେତେକ ପ୍ରଶ୍ନ ପଚାରିବି. ଏଣୁମାରେଟର ନୋଟ: ଘରର ର ସବୁଠୁ ବୟସ୍କ ସଦସ୍ୟ ଠାରୁ ଆରମ୍ଭ କରି ସବୁଠୁ ସାନ ସଦସ୍ୟ ଙ୍କ ଠାରୁ ତଥ୍ୟ ନିଅନ୍ତୁ I ଉତ୍ତରଦାତା ଙ୍କୁ ଅଂତରଭୁକ୍ତ କରନ୍ତୁ ନାହିଁ .ନିଶ୍ଚିତ କରନ୍ତୁ କି ସବୁ ପିଲା ଅନ୍ତରଭୁକ୍ତ ହେଲେ.							${survey_status} != "2"
	begin repeat	hh_member	Household Members	ଘର ସଦସ୍ୟ									${hh_num}		This is the start of a repeat section. The formula in the "repeat_count" column limits the number of repeat groups that the enumerator can enter. Without this number in the repeat_count column, the enumerator would be allowed to enter as many household members as they wanted. They would also have to select "add new member" in ODK, which would be annoying.
	begin group	hh_demo1										field-list
F15a	integer	age_mem	Age of household member:	ଘର ସଦସ୍ୟ ଙ୍କ ବୟସ କେତେ	In years. If child is <1 year, enter 0.	ବର୍ଷରେ ଯଦି ଶିଶୁ ବର୍ଷେଠାରୁ କମ୍, 0 ଲେଖନ୍ତୁ	(.>=0) and (.<=120) or (.=-99)				${survey_status} != "2"	numbers
F15b	select_one sex	sex_mem	Sex of household member:	ଘର ସଦସ୍ୟ ଙ୍କ ଲିଙ୍ଗ କଣ							${survey_status} != "2"
F15c	select_one relation	relation_mem	What is the relationship of (the person) to the responded ?	ଏହି ବ୍ୟକ୍ତିଙ୍କର ଉତ୍ତରଦାତା ଙ୍କ ସହ ସମ୍ପର୍କ କଣ ?							${survey_status} != "2"
	end group	hh_demo1
	begin group	hh_demo2
F15d	select_one yesno	childcare_mem	In the last two days, has this household member helped in childcare tasks for children less than 5 years old in the household?	ଗତ ଦୁଇ ଦିନ ମଧ୍ୟରେ ଘରର ଏହି ସଦସ୍ୟ କଣ ୫ ବର୍ଷ ଠାରୁ କମ ପିଲା ର ଯତ୍ନ ନେବା କାର୍ଯ୍ୟ ରେ ସାହାଯ୍ୟ କରିଥିଲେ ?						${age_mem} >= 5	${survey_status} != "2"
F15e	select_one defecateDK	defecate_mem	The last time this household member defecated, did they defecate in the open or use the latrine?	କଣ ଶେଷ ଥର ଯେବେ ଏହି ଘରର ସଦସ୍ୟ ଝାଡା ଯାଇଥିଲେ ,ତେବେ ସେ କଣ ଖୋଲା ରେ ଝାଡା ଯାଇଥିଲେ ନ ପାଇଖାନା ବ୍ୟବହାର କରିଥିଲେ						(${age_mem} >= 5) and (${age_mem} <= 10)	${survey_status} != "2"
	end group	hh_demo2
	end repeat	hh_member													This is the start of a repeat section. The formula in the "repeat_count" column limits the number of repeat groups that the enumerator can enter. Without this number in the repeat_count column, the enumerator would be allowed to enter as many household members as they wanted. They would also have to select "add new member" in ODK, which would be annoying.
F16	select_one defecate	resp_defecate	F16. The last time you defecated, did you defecate in the open or use the latrine?	F16. ଶେଷ ଥର ପାଇଁ ଆପଣ ଯେବେ ଝାଡା ଯାଇଥିଲେ ତେବେ ଆପଣ ଖୋଲାରେ ଝାଡା ଯାଇଥିଲେ ନ ପାଇଖାନା ବ୍ୟବହାର କରିଥିଲେ ?							${survey_status} != "2"
	acknowledge	WASH	ENUMERATOR READ: Now I would like to learn more about your household’s water, latrine and bathroom facilities.	ଏଣୁମରଟାର ପଢନ୍ତୁ: ମୁ ଏବେ ବର୍ତମାନ ଆପଣଙ୍କର ପାଣି ,ପାଇଖାନା ଓ ଗାଧୁଆ ଘର ସୁବିଧା ବିଷୟରେ ଜାଣିବା ପାଇଁ ଚାହିଁ ବି							${survey_status} != "2"
G1	select_one water_source	water_drink	G1. What is the *main source of drinking water* for your household?	G1. ଆପଣଙ୍କ ଘରର *ପିଇବା ପାଣି* ର *ମୁଖ୍ୟ* ସ୍ରୋତ କଣ?							${survey_status} != "2"
G2	select_one water_loc	water_loc_drink	G2. Where is this *drinking water* source located?	G2. ଏହି *ପିଇବା ପାଣି* ସ୍ରୋତଟି କେଉଁ ଠାରେ ଅଛି?						not(selected(${water_drink}, "2"))	${survey_status} != "2"
G3	select_one piped	water_piped	G3. Do you have piped water to your household?	G3. ଆପଣଙ୍କର ଘରକୁ ପାଇପ ପାଣି ର ସୁବିଧା ଅଛି କି ?						not(selected(${water_drink}, "2"))	${survey_status} != "2"
G4	integer	water_taps	G4. How many water taps do you have in your household compound?	G4. ଆପଣଙ୍କ ର ଘର ପରିସର କୁ କେତୋଟି ପାଇପ ପାଣି ର ଟ୍ୟାପ ଅଛି ?			(.>=1) and (.<=99)	Answer must be between 1 and 99.		not(selected(${water_piped}, "3")) or (selected(${water_drink}, "2"))	${survey_status} != "2"
G5	integer	water_hours	G5. In the last 24 hours, how many hours did you NOT have water supply from the tap(s)?	G5. ଗତ ୨୪ ଘଣ୍ଟା ମଧ୍ୟରେ କେତେ ଘଣ୍ଟା ପାଣି ଆପଣଙ୍କ ଟ୍ୟାପ ରେ ଆସୁନଥିଲା	If the person does not know, enter "-99"	ଯଦି ଉତ୍ତରଦାତା ଜାଣି ନାହାନ୍ତି, ତେବେ "-99" ଲେଖିବେ I	(.>=0) and (.<=24) or (.=-99)	Answer must be between 0 and 24	ଉତ୍ତର ୦ ରୁ ୨୪ ମଧ୍ୟରେ ହେବ	not(selected(${water_piped}, "3")) or (selected(${water_drink}, "2"))	${survey_status} != "2"
G5a	select_one yesnoDK	water_off	G5a. Does your village have set times every day when the water is turned off?	କଣ ଆପଣଙ୍କ ଗାଁ ରେ ପାଣି ବନ୍ଦ ହେବାର ଏକ ସମୟ ନିର୍ଧାରିତ ହୋଇଛି ?						not(selected(${water_piped}, "3")) or (selected(${water_drink}, "2"))	${survey_status} != "2"
G6	select_multiple month	water_months	G6. Which months out of the year do you have issues with water supply?	G6. ବର୍ଷ ର କେଉଁ ମାସ ରେ ଆପଣଙ୍କୁ ପାଣି ପାଇଁ ଅସୁବିଧା ହୁଏ ?	Select all that apply.	ଦେଇଥିବା ସମସ୍ତ ଉପଯୁକ୍ତ ଉତ୍ତରକୁ {√} କରନ୍ତୁI	if (count-selected(${water_months}) > 1, not(selected(${water_months},'77')) and not(selected(${water_months},'98')), true())			not(selected(${water_piped}, "3")) or (selected(${water_drink}, "2"))	${survey_status} != "2"
G7	integer	num_latrines	G7. How *many latrines* does your household have?	G7. ଆପଣଙ୍କ ଘରେ କେତୋଟି ପାଇଖାନା ଅଛି?			(.>=1) and (.<=99)	Answer must be between 1 and 99.	Answer must be between 1 and 99.		${survey_status} != "2"
G8	select_one yesno	other_share	G8. Do you share your latrine(s) with other households?	G8. ଆପଣଙ୍କ ଘରର ପାଇଖାନାକୁ, ଅନ୍ୟ କେଉଁ ପରିବାର ବ୍ୟବହାର କରନ୍ତି କି?							${survey_status} != "2"
G8a	integer	many_share	G8a. How many households use your latrine(s)?	G8a.. ଅନ୍ୟ କେତୋଟି ପରିବାର ଆପଣଙ୍କ ପାଇଖାନାକୁ ବ୍ୟବହାର କରନ୍ତି?	If the person does not know, enter "-99"	ଯଦି ଉତ୍ତରଦାତା ଜାଣି ନାହାନ୍ତି, ତେବେ "-99" ଲେଖିବେ I	(.>=1) and (.<=99) or (.=-99)	Number of households must be between 1 and 99.		(${other_share} = "1")	${survey_status} != "2"
	acknowledge	latrine_census_ack	NOTE: If the household has more than one latrine then the following questions will repeat for each latrine. Start with the newest latrine first. Answer all questions for each latrine before going on to the next latrine.	ଯଦି ଗୋଟେ ଘରେ ଗୋଟେ ରୁ ଅଧିକ ପାଇଖାନା ଅଛି ତେବେ ନିମ୍ନଲିଖିତ ପ୍ରଶ୍ନ ଗୁଡିକ ପ୍ରତ୍ୟକ ପାଇଖାନା ପାଇଁ ପଚାରନ୍ତୁ . ସବୁଠୁ ନୂଆ ପାଇଖାନା ରୁ ଆରମ୍ଭ କରନ୍ତୁ . ଦ୍ଵିତୀୟ ପାଇଖାନା କୁ ଯିବା ପୂର୍ବରୁ ପ୍ରତ୍ୟକ ପାଇଖାନା ପାଇଁ ସମସ୍ତ ପ୍ରଶ୍ନ ପଚାରନ୍ତୁ							${survey_status} != "2"
	begin repeat	latrine_census	Household Latrines										${num_latrines}
G9	select_one latuse	lat_defec	G9. Is this latrine *currently* used for defecation?	G9. ଏହି ପାଇଖାନାଟି *ବର୍ତ୍ତମାନ* ଝାଡା ପାଇଁ ବ୍ୟବହାର ହେଉଛି କି?							${survey_status} != "2"
	begin group	group_s03								not(selected(${lat_defec}, "6"))		field-list
G10	note	s03_note	G10. How *long ago* was construction *completed* on this latrine?	G10. *କେତେ ସମୟ* ଆଗରୁ , ଏହି ପାଇଖାନା ଟି *ତିଆରି ସମ୍ପୂର୍ଣ୍ଣ* ହୋଇଥିଲା?
G10a	integer	s03_year	Years:	ବର୍ଷ:	If the participant doesn't know, enter -99	ଯଦି ଉତ୍ତରଦାତା ଜାଣି ନାହାନ୍ତି, ତେବେ (- 99) ଲେଖନ୍ତୁ I	(.>=0) and (.<=99) or (.=-99)	Years must be between 0 and 99			${survey_status} != "2"
G10b	integer	s03_month	Months:	ମାସ:	If the participant doesn't know, enter -99	ଯଦି ଉତ୍ତରଦାତା ଜାଣି ନାହାନ୍ତି, ତେବେ (- 99) ଲେଖନ୍ତୁ I	(.>=0) and (.<=11) or (.=-99)	Months must be between 0 and 11.			${survey_status} != "2"
	end group	group_s03
G11	select_one pit_tank	lat_pit_tank	G11. Does the latrine have one pit, two pits, or a septic tank?	G11. ପାଇଖାନା ର - ଗୋଟେ ଟାଙ୍କି ବା ଦୁଇଟା ଟାଙ୍କି ବା ସେପ୍ଟିକ ଟାଙ୍କି?							${survey_status} != "2"
G12	select_one yesno	lat_fill_fec	G12. Has the pit of your latrine ever filled up *because of fecal waste*?	G12. ଆପଣଙ୍କ ପାଇଖାନା ଟାଙ୍କି ଖାଲି ଝାଡା ଦ୍ୱାରା , କେବେ ଭର୍ତ୍ତି ହେଇଥିଲା କି?						not(selected(${lat_pit_tank}, "4"))	${survey_status} != "2"
	begin group	full_latrine								${lat_fill_fec} = "1"
G13	integer	fill_fec_times	G13. How many times did the pit of your latrine fill up because of fecal waste'?	G13. ଖାଲି ଝାଡା ଦ୍ୱାରା କେତେ ଥର, ପାଇଖାନା ଟାଙ୍କିଟି ଭର୍ତ୍ତି ହେଇଯାଇଥିଲା?	If the participant doesn't know, enter -99	ଯଦି ଉତ୍ତରଦାତା ଜାଣି ନାହାନ୍ତି, ତେବେ (- 99) ଲେଖନ୍ତୁ I	(.>=1) and (.<=99) or (.=-99)	Answer must be between 1 and 99 or -99			${survey_status} != "2"
G14	select_multiple full	pit_full	G14. What did you *do* after the pit filled up?	G14. ପାଇଖାନା ଟାଙ୍କି ଭର୍ତ୍ତି ହେଲା ପରେ, ଆପଣ ଟାଙ୍କିକୁ କଣ କରିଥିଲେ?	Select all that apply.	ଦେଇଥିବା ସମସ୍ତ ଉପଯୁକ୍ତ ଉତ୍ତରକୁ {√} କରନ୍ତୁI	if (count-selected(${pit_full}) > 1, not(selected(${pit_full},'-99')), true())				${survey_status} != "2"
	begin group	empty_latrine								selected(${pit_full}, "1")
G15	integer	times_empty	G15. How many times has the latrine pit / tank been emptied?	G15. ପାଇଖାନା ଟାଙ୍କିକୁ କେତେଥର ସଫା/ ଖାଲି/ ଉଝାଳି ଲେଣି?	If the participant doesn't know, enter -99	ଯଦି ଉତ୍ତରଦାତା ଜାଣି ନାହାନ୍ତି, ତେବେ (- 99) ଲେଖନ୍ତୁ I	(.>=1) and (.<=99) or (.=-99)	Answer must be between 1 and 99 or -99			${survey_status} != "2"
	acknowledge	enum_note6	Enumerator READ: For the next set of questions, please think about the *last* time that you had the latrine pit / tank emptied.	ଏଣୁମରଟାର ପଢନ୍ତୁ: ପରବର୍ତ୍ତୀ ପ୍ରଶ୍ନ ପାଇଁ, ଟାଙ୍କିକୁ *ଗତଥର* କେଉଁ ପ୍ରକାରରେ ଆପଣ ସଫା କରିଥିଲେ, ତାକୁ ଧ୍ୟାନରେ ରଖି, ଉତ୍ତର ଦେବେ I							${survey_status} != "2"
	begin group	group_s16										field-list
G16	note	s16_note	G16. When was it *last* emptied?	G16. *ଶେଷଥର* ଟାଙ୍କିଟି କେବେ ଉଝୁଳା/ସଫା/ଖାଲି କରାଯାଇଥିଲା?
G16a	integer	s16_year	Years:	ବର୍ଷ:	If the participant doesn't know, enter -99	ଯଦି ଉତ୍ତରଦାତା ଜାଣି ନାହାନ୍ତି, ତେବେ (- 99) ଲେଖନ୍ତୁ I	(.>=0) and (.<=99) or (.=-99)	Years must be between 0 and 99			${survey_status} != "2"
G16b	integer	s16_month	Months:	ମାସ:	If the participant doesn't know, enter -99	ଯଦି ଉତ୍ତରଦାତା ଜାଣି ନାହାନ୍ତି, ତେବେ (- 99) ଲେଖନ୍ତୁ I	(.>=0) and (.<=11) or (.=-99)	Months must be between 0 and 11.			${survey_status} != "2"
	end group	group_s16
	begin group	group_s17										field-list
G17	note	s17_note	G17. Before the pit was emptied, for how long had the pit NOT been in use?	G17. ପାଇଖାନା ଟାଙ୍କି ଖାଲି ହେବ ପୂର୍ବରୁ , ଏହା କେତେ ସମୟ ହେବ ବ୍ୟବହାର ହୋଇ ନ ଥିଲା ?
G17a	integer	s17_month	Months:	ମାସ:	If the participant doesn't know, enter -99	ଯଦି ଉତ୍ତରଦାତା ଜାଣି ନାହାନ୍ତି, ତେବେ (- 99) ଲେଖନ୍ତୁ I	(.>=0) and (.<=99) or (.=-99)				${survey_status} != "2"
G17b	integer	s17_days	Days:	ଦିନ :	If the participant doesn't know, enter -99	ଯଦି ଉତ୍ତରଦାତା ଜାଣି ନାହାନ୍ତି, ତେବେ (- 99) ଲେଖନ୍ତୁ I	(.>=0) and (.<=99) or (.=-99)				${survey_status} != "2"
	end group	group_s17
G18	select_one empty	latrine_empty	G18. Who emptied the latrine pit / tank?	G18. କିଏ ଟାଙ୍କି ଉଝୁଳା/ ଖାଲି/ ସଫା କରିଥିଲେ?							${survey_status} != "2"
G18a	select_one scavenger	scav_caste	G18a. What was the caste of the scavenger?	G18a. ମେହେନ୍ତର ଙ୍କ ଜାତି କଣ ?	READ the response options.	ଉତ୍ତର ଅପସନସ୍ ଗୁଡିକୁ ପଢନ୍ତୁ I				${latrine_empty} = "4"	${survey_status} != "2"
G19	select_one how_empty	latrine_how	G19. How was it emptied?	G19. ଟାଙ୍କି କେମିତି ଉଝୁଳା/ ସଫା/ ଖାଲି କରାଯାଇଥିଲା?							${survey_status} != "2"
G20	select_multiple sludge	where_sludge	G20. Where was the pit's sludge disposed?	G20. ଟାଙ୍କିରୁ ବାହାରି ଥିବା ମଇଳାକୁ କେଉଁଠି ପରିଚାଳନା କରାଯାଇଥିଲା?	Select all that apply.	ଦେଇଥିବା ସମସ୍ତ ଉପଯୁକ୍ତ ଉତ୍ତରକୁ {√} କରନ୍ତୁ I	if (count-selected(${where_sludge}) > 1, not(selected(${where_sludge},'99')), true())	If you select "Don't Know", you cannot select another option.			${survey_status} != "2"
	end group	empty_latrine
	end group	full_latrine
G21	integer	fill_rain	G21. In the last year, how many times has your latrine pit/tank filled with rain water?	G21. ଗତ ବର୍ଷ ଆପଣଙ୍କ ପାଇଖାନା ର ଟାଙ୍କି ବା ପିଟ କେତେ ଥର ବର୍ଷା ପାଣି ଦ୍ୱାରା ଭର୍ତି ହୋଇଯାଇଛି	If the participant doesn't know, enter -99	ଯଦି ଉତ୍ତରଦାତା ଜାଣି ନାହାନ୍ତି, ତେବେ (- 99) ଲେଖନ୍ତୁ I	(.>=0) and (.<=365) or (.=-99)			not(selected(${lat_pit_tank}, "4"))	${survey_status} != "2"
G21a	integer	fill_rain_time	G21a. For how many days does the pit usually stay filled with rain water?	କେତେ ଦିନ ପାଇଁ ପାଇଖାନା ଟାଙ୍କି ଟି ବର୍ଷା ପାଣି ଦ୍ୱାରା ଭର୍ତି ହୋଇ ଥିଲା ?	If the participant doesn't know, enter -99	ଯଦି ଉତ୍ତରଦାତା ଜାଣି ନାହାନ୍ତି, ତେବେ (- 99) ଲେଖନ୍ତୁ I	(.>=0) and (.<=365) or (.=-99)			${fill_rain} > 0	${survey_status} != "2"
G21b	select_one yesno	rain_use	G21b. Does your household use the latrine for defecation when the pit has filled with rain water?	G21b. କଣ ଆପଣଙ୍କ ପରିବାର ଝାଡା ଯିବା ପାଇଁ ପାଇଖାନା ବ୍ୟବହାର କରେ ଯେତେବେଳେ ପାଇଖାନା ଟାଙ୍କି ଟି ବର୍ଷା ପାଣି ଦ୍ୱାରା ଭର୍ତି ହୋଇଯାଏ ?						${fill_rain} > 0	${survey_status} != "2"
	end repeat	latrine_census
G22	select_one bath	bath	G22. Do you have an *enclosed bathing area* in your household?	G22. ଆପଣଙ୍କ ଘରେ *ଆବଦ୍ଧ ଗାଧେଇବା ଯାଗା* ଅଛି କି?							${survey_status} != "2"
	begin group	group_s04								${bath} = "1" or ${bath} = "2"		field-list
G23	note	s04_note	G23. How *long ago* was the construction of your bathing area *completed*?	G23. ଏହି ଗାଧୋଇବା ଘର କେବେଠୁ ତିଆରି କାର୍ଯ୍ୟ ସରିଛି ?
G23a	integer	s04_year	Years:	ବର୍ଷ:	If the participant doesn't know, enter -99	ଯଦି ଉତ୍ତରଦାତା ଜାଣି ନାହାନ୍ତି, ତେବେ (- 99) ଲେଖନ୍ତୁ I	(.>=0) and (.<=99) or (.=-99)	Years must be between 0 and 99			${survey_status} != "2"
G23b	integer	s04_month	Months:	ମାସ:	If the participant doesn't know, enter -99	ଯଦି ଉତ୍ତରଦାତା ଜାଣି ନାହାନ୍ତି, ତେବେ (- 99) ଲେଖନ୍ତୁ I	(.>=0) and (.<=11) or (.=-99)	Months must be between 0 and 11.			${survey_status} != "2"
	end group	group_s04
	acknowledge	ack_solid_waste	ENUMERATOR READ: Now I would like to ask you some questions about your household's solid waste.	ଏଣୁମାରତାର ପଢନ୍ତୁ : ବର୍ତମାନ ମୁ କିଛି ପ୍ରଶ୍ନ ଆପଣଙ୍କୁ ଆପଣଙ୍କ ଘର ର ଅଳିଆ ବିଷୟରେ ପଚାରିବି
G24	select_one wasteloc	waste_dispose	G24. Where do you usually dispose of your solid waste?	G24. ଆପଣ ପ୍ରାୟତଃ କେଉଁଠି ଆପଣଙ୍କର ଅଳିଆ କୁ ଫୋପଡନ୍ତି ?							${survey_status} != "2"
G25	integer	waste_min	G25. How many minutes does it take to walk to this disposal place?	G25. ଏହି ଅଳିଆ ଫୋପଡ଼ା ଜାଗା କୁ ଚାଲିକରି ଯିବା ପାଇଁ କେତେ ସମୟ ଲାଗେ ?	If the participant doesn't know, enter -99	ଯଦି ଉତ୍ତରଦାତା ଜାଣି ନାହାନ୍ତି, ତେବେ (- 99) ଲେଖନ୍ତୁ I					${survey_status} != "2"
G26	select_multiple manage	waste_manage	G26. How do you manage the solid waste?	G26. ଆପଣ କିପରି ଏହି କଠିନ ଅଳିଆ କୁ ପରିଚାଳନା କରନ୍ତି ?	Select all that apply.	ଦେଇଥିବା ସମସ୍ତ ଉପଯୁକ୍ତ ଉତ୍ତରକୁ {√} କରନ୍ତୁ I	if (count-selected(${waste_manage}) > 1, not(selected(${waste_manage},'6')) and not(selected(${waste_manage},'98')) and not(selected(${waste_manage},'99')), true())			(${waste_dispose} = "1") or (${waste_dispose} = "2")	${survey_status} != "2"
G27	integer	waste_burn	G27. How many times in a month do you burn the pile?	G27. ଆପଣ ମାସ ରେ କେତେ ଥର ଏହି ଜମା ଅଳିଆ କୁ ଜାଳନ୍ତି ?	If the participant doesn't know, enter -99	ଯଦି ଉତ୍ତରଦାତା ଜାଣି ନାହାନ୍ତି, ତେବେ (- 99) ଲେଖନ୍ତୁ I				${waste_manage} = "1"	${survey_status} != "2"
	acknowledge	ack_part_h	Enumerator: Observe the following for ALL latrines that the household owns.	ଏନୁମରେଟର : ଘରେ ଥିବା ସମସ୍ତ ପାଇଖାନାରେ, ନିମ୍ନଲିଖିତ ଜିନିଷ ଗୁଡାକୁ ନିରିକ୍ଷଣ କରନ୍ତୁ I							${survey_status} != "2"
	acknowledge	ack_num_lat	Please confirm the amount of latrines that this household has: This household has *${num_latrines}* latrines.	ଏହି ଘରଟିର କେତୋଟି ପାଇଖାନା ଅଛି, ତାହା ନିଶ୍ଚିତ କରନ୍ତୁ: ଏହି ଘରେ *${num_latrines}* ପାଇଖାନା ଅଛି							${survey_status} != "2"
	select_one yesno	agree_obs	H0. Will the respondent allow you to do the observations?	H0. କଣ ଉତ୍ତରଦାତା ଆପଣଙ୍କୁ ନିରୀକ୍ଷଣ କରିବାକୁ ଦେଲେ କି ?							${survey_status} != "2"
	begin group	observe								${agree_obs} = "1"
	begin repeat	part_h_checks	Latrine Spot Checks	ପାଇଖାନା ସ୍ପଟ ଚେକସ୍									${num_latrines}
H1	select_one lat_location	lat_location	H1. Where is the latrine located?	H1. ପାଇଖାନା ଟି କେଉଁଠି ଅବସ୍ଥିତ?	Remember - 50 feet is the length of our training hall	Remember - 50 feet is the length of our training hall					${survey_status} != "2"
H2	select_one lat_facility	lat_type	H2. What is the type of latrine facility?	H2. ପାଇଖାନାର ପ୍ରକାର ଟି କଣ?							${survey_status} != "2"
H3	select_one intact	lat_roof	H3. What is the condition of the roof?	H3. ପାଇଖାନାର ଛାତ ର ଅବସ୍ଥା କଣ ଅଛି କି?							${survey_status} != "2"
H4	select_one intact	lat_walls	H4. What is the condition of the walls?	H4. କାନ୍ଥର କଣ ଅବସ୍ଥା ଅଛି ?							${survey_status} != "2"
H5	select_one yesno	lat_height	H5. Are the walls of the cubicle more than 5 feet high?	H5. ପାଇଖାନାର କାନ୍ଥ 5 ଫୁଟ୍ ରୁ ଅଧିକ ଉଚ୍ଚ କି?						(${lat_walls} = "1") or (${lat_walls} = "2")	${survey_status} != "2"
H6	select_one intact	lat_door	H6. What is the condition of the door?	H6. କବାଟ ର କଣ ଅବସ୍ଥା ଅଛି ?							${survey_status} != "2"
H6a	select_one door	lat_door_type	H6a. What is the door made of?	H6a. କବାଟ ଟି, କେଉଁଥିରେ ତିଆରି?						not(selected(${lat_door}, "3"))	${survey_status} != "2"
H7	select_one intact	lat_floor	H7. What is the condition of the floor?	H7. ଚଟାଣ ର କଣ ଅବସ୍ଥା ଅଛି ?							${survey_status} != "2"
H8	select_one purpose	lat_purpose	H8. Is the latrine being used for some other purpose instead of defecation?	H8. ପାଇଖାନା ଟି ଅନ୍ୟ କିଛି ଉଦ୍ଦେଶ୍ୟରେ ବ୍ୟବହାର କରାଯାଉଛି କି?							${survey_status} != "2"
H9	select_one yesnoNV	lat_tap	H9. Is there a water tap at the latrine?	H9. କଣ ପାଇଖାନା ରେ କିଛି ପାଣି ର ଟ୍ୟାପ ଅଛି ?							${survey_status} != "2"
H9a	select_one tap_test	lat_tap_work	H9a. Does water come out of the tap? (test the tap)	H9a. କଣ ସେହି ଟ୍ୟାପ ରୁ ପାଣି ବାହାରେ ?(ଟ୍ୟାପ କୁ ପରୀକ୍ଷା କରି ଦେଖନ୍ତୁ )						${lat_tap} = "1"	${survey_status} != "2"
H10	select_one lat_pan	lat_pan	H10. What is the condition of the squat plate/pan?	H10. ପାଇଖାନା ପ୍ୟାନ ର କଣ ଅବସ୍ଥା ?							${survey_status} != "2"
H11	select_one yesno	lat_feces	H11. Do you see any feces on the inside of the latrine dirtying the walls, floors and/or squat pan?	H11. କଣ ଆପଣ ଦେଖିଲେ କି କିଛି ଝଡର ଅଂଶ ପାଇଖାନା ର କାନ୍ଥ, ଚଟାଣ ବା ପ୍ୟାନ କୁ ମଇଳା କରୁଛି କି ?							${survey_status} != "2"
H12	begin group	lat_use	H12. Observe if latrine is currently used.	H12. ପାଇଖାନାଟି ବର୍ତ୍ତମାନ ବ୍ୟବହାର ହେଉଛି କି ନାହିଁ, ନିରିକ୍ଷଣ କରନ୍ତୁ l						${lat_purpose} = "3"		table-list
H12a	select_one yesno	smell	Smell	ଗନ୍ଧ/ବାସ୍ନା							${survey_status} != "2"
H12b	select_one yesno	pan_color	Discoloring of the pan	ପ୍ୟାନ୍ ଟିର ଭିନ୍ନ ରଙ୍ଗ ହେଇଯାଇଛି							${survey_status} != "2"
H12c	select_one yesno	pan_wet	Pan wet	ପ୍ୟାନ ଟି ଓଦା ଥିଲା							${survey_status} != "2"
H12d	select_one yesno	floor_wet	Floor wet	ଚଟାଣ ଓଦା ହୋଇଛି							${survey_status} != "2"
H12e	select_one yesno	large_water	LARGE water container in or near (within 1 meter) to latrine	ବଡ ପାଣି ପାତ୍ର ପାଇଖାନା ର(1 ମିଟର) ଭିତରେ /ପାଖରେ							${survey_status} != "2"
H12f	select_one yesno	lota_water	Water container, like lota, mug, or coke bottle (for washing after defecation) in the latrine	ପାଇଖାନାର ପାଣି ପାତ୍ର, ଯେପରିକି ଢାଳ, ମଗ୍, ବୋତଲ (ଶୌଚ ହେବା ପାଇଁ)							${survey_status} != "2"
H12g	select_one yesno	broom	Broom or brush	ଝାଡୁ ବା ପାଇଖାନା ସଫା ବ୍ରସ							${survey_status} != "2"
H12h	select_one yesno	slippers	Slippers	ଚପଲ							${survey_status} != "2"
H12i	select_one yesno	soap	Soap	ସାବୁନ୍/ଲୁଗାସଫାପାଉଡର୍							${survey_status} != "2"
H12j	select_one yesno	ash	Ash	ପାଉଁଶ							${survey_status} != "2"
H12k	select_one yesno	cleaning	Cleaning agents	ସଫା କରିବା ଜିନିଷ ଉପସ୍ଥିତି							${survey_status} != "2"
H12l	select_one yesno	worn_path	Well-worn path to the latrine	ପାଇଖାନା କୁ ଯିବା ପାଇଁ ଭଲ ରାସ୍ତା							${survey_status} != "2"
	end group	lat_use
H12a	select_multiple lat_cfm	lat_cfm	H12a. Are there any tools for child feces management in the latrine cubicle or any special adaptations to the latrine to make it easier for children to use?	H14. ପାଇଖାନା ଘରେ ଛୋଟ ପିଲା ଙ୍କ ମଳ ପରିଚାଳନା କରିବାପାଇଁ କୌଣସି ବସ୍ତୁ ଅଛି କି ବା ପାଇଖାନା ଘରେ କିଛି ସ୍ୱତନ୍ତ୍ର ଅନୁରୂପଣ କରାଯାଇଛି କି ପିଲା ଙ୍କୁ ପାଇଖାନା ବ୍ୟବହାର ସହଜ କରିବା ପାଇଁ ?	Select all that apply.	ଦେଇଥିବା ସମସ୍ତ ଉପଯୁକ୍ତ ଉତ୍ତରକୁ {√} କରନ୍ତୁ I	if (count-selected(${lat_cfm}) > 1, not(selected(${lat_cfm},'77')), true())				${survey_status} != "2"
H13	select_one intactNV	lat_pipe	H13. Is the pipe connection between pan and pit intact?	H13. ପ୍ୟାନ୍ ଓ ପିଟ କୁ ସଂଯୋଗ କରୁଥିବା କନେକ୍ସନ୍ ଠିକ୍ ଅଛି ତ?							${survey_status} != "2"
H14	select_one num_pit	num_pit	H14. How many pits/tanks do you see?	H14. ଆପଣ କେତେ ପିଟ/ଟାଙ୍କି ଦେଖୁଛନ୍ତି ?							${survey_status} != "2"
H15	select_one yesnoNV	lat_pit1	H15. Does pit 1 have a slab cover?	H15. କଣ ଟାଙ୍କି ରେ ଗୋଟେ ଘୋଡାନା ଅଛି ?						(${num_pit} = "1") or (${num_pit} = "2")	${survey_status} != "2"
H15a	select_one pit_condition	lat_pit1condition	H15a. What is the condition of pit 1?	H15a. ଟାଙ୍କି ୧ ର ଅବସ୍ଥା କଣ ?						(${num_pit} = "1") or (${num_pit} = "2")	${survey_status} != "2"
H16	select_one yesnoNV	lat_pit2	H16. Does pit 2 have a slab cover?	H16. କଣ ଟାଙ୍କି ୨ ର ଘୋଡାନା ଅଛି ?						${num_pit} = "2"	${survey_status} != "2"
H16a	select_one pit_condition	lat_pit2condition	H16a. What is the condition of pit 2?	H16a. ଟାଙ୍କି ୨ ର ଅବସ୍ଥା କଣ ?						${num_pit} = "2"	${survey_status} != "2"
	end repeat	part_h_checks
	begin group	bathing_area								(${bath} = "1") or (${bath} = "2")
	acknowledge	bathing	Enumerator: Observe the following for the bathingroom.	ଗାଧୋଇବା ଘର କୁ ଭଲଭାବେ ନିରୀକ୍ଷଣ କରନ୍ତୁ
H17	select_one intact	bath_roof	H17. What is the condition of the roof?	H17. ଛାତ ର ଅବସ୍ଥା କଣ ?							${survey_status} != "2"
H18	select_one intact	bath_walls	H18. What is the condition of the walls?	H18. କାନ୍ଥ ର ଅବସ୍ଥା କଣ ?							${survey_status} != "2"
H19	select_one yesno	bath_height	H19. Are the walls of the cubicle more than 5 feet high?	H19. ଗାଧୋଇବା ଘରର କାନ୍ଥ 5 ଫୁଟ୍ ରୁ ଅଧିକ ଉଚ୍ଚ କି?						(${bath_walls} = "1") or (${bath_walls} = "2")	${survey_status} != "2"
H20	select_one intact	bath_door	H20. What is the condition of the door?	H20. କବାଟ ର ଅବସ୍ଥା କଣ ?							${survey_status} != "2"
H20a	select_one door	bath_door_type	H20a. What is the door made of?	H20a. କବାଟ ଟି, କେଉଁଥିରେ ତିଆରି?						not(selected(${bath_door}, "3"))	${survey_status} != "2"
H21	select_one intact	bath_floor	H21. What is the condition of the floor?	H21. ଚଟାଣ ର ଅବସ୍ଥା କଣ ?							${survey_status} != "2"
H22	select_one purpose	bath_purpose	H22. Is the bathroom being used for some other purpose ?	H22. କଣ ଗାଧୁଆଘର କୁ ଅଲଗା କୌଣସି କାମ ପାଇଁ ବ୍ୟବହାର କରାଯାଏ କି?							${survey_status} != "2"
H23	select_one yesnoNV	bath_tap	H23. Is there a water tap at the bathroom?	H23. ଗାଧୁଆଘରେ କଣ ପାଣି ଟ୍ୟାପ ଲାଗିଛି ?							${survey_status} != "2"
H23a	select_one tap_test	bath_tap_work	H23a. Does water come out of the tap? (test the tap)	H23a. କଣ ପାଣି ସେହି ଟ୍ୟାପ ରୁ ବାହାରେ ? (ଟ୍ୟାପ କୁ ପରୀକ୍ଷା କରନ୍ତୁ )						${bath_tap} = "1"	${survey_status} != "2"
H24	begin group	bath_use	H24. Observe if bathroom is currently used.	H24. ଦେଖନ୍ତୁ କଣ ଏବେବି ଗାଧୁଆଘର ବ୍ୟବହାର ହେଉଛି କି ?						${bath_purpose} = "3"		table-list
H24a	select_one yesno	b_floor_wet	Floor wet	ଚଟାଣ ଓଦା ହୋଇଛି							${survey_status} != "2"
H24b	select_one yesno	b_large_water	LARGE water container in or near (within 1 meter) to bathroom	ବଡ ପାଣି ପାତ୍ର ଗାଧୁଆଘରେ ର(1 ମିଟର) ଭିତରେ /ପାଖରେ							${survey_status} != "2"
H24c	select_one yesno	b_lota_water	Water container, like lota, mug, or coke bottle, in the bathroom	ଗାଧୁଆଘରେ ପାଣି ପାତ୍ର, ଯେପରିକି ଢାଳ, ମଗ୍, ବୋତଲ							${survey_status} != "2"
H24d	select_one yesno	b_toothbrush	Toothbrush	ଦାନ୍ତ ବ୍ରଶ							${survey_status} != "2"
H24e	select_one yesno	b_broom	Broom or brush	ଝାଡୁ ବା ପାଇଖାନା ସଫା ବ୍ରସ							${survey_status} != "2"
H24f	select_one yesno	b_slippers	Slippers	ଚପଲ							${survey_status} != "2"
H24g	select_one yesno	b_soap	Soap	ସାବୁନ୍/ଲୁଗାସଫାପାଉଡର୍							${survey_status} != "2"
H24h	select_one yesno	b_ash	Ash	ପାଉଁଶ							${survey_status} != "2"
H24i	select_one yesno	b_cleaning	Cleaning agents	ସଫା କରିବା ଜିନିଷ ଉପସ୍ଥିତି							${survey_status} != "2"
H24j	select_one yesno	b_worn_path	Well-worn path to the bathroom	ଗାଧୁଆଘରେ କୁ ଯିବା ପାଇଁ ଭଲ ରାସ୍ତା							${survey_status} != "2"
	end group	bath_use
H25	select_one drain	bath_drain	H25. Where does wastewater from the bathroom flow?	H25. ଗାଧୁଆଘରୁ ସବୁ ଅପରିଷ୍କାର ପାଣି କୁଆଡେ ଯାଏ ?							${survey_status} != "2"
	end group	bathing_area
	acknowledge	solid_waste	Observe the following for solid waste and animals	କଠିନ ଅଳିଆ ଓ ପଶୁପକ୍ଷୀ ଙ୍କୁ ନିରୀକ୍ଷଣ କରନ୍ତୁ
H26	select_one yesno	waste	H26. Do you see a designated area where solid waste is disposed?	H26. ଆପଣ କଣ ଏକ ନିର୍ଦ୍ଧିଷ୍ଟ ଜାଗା ଦେଖିଛନ୍ତି କି ଯେଉଁଠି ଅଳିଆ ଫୋପଡ଼ା ଯାଏ ?							${survey_status} != "2"
H26a	integer	waste_close	H26a. What is the distance between the household and the solid waste pile? (in feet)	H26a. ଅଳିଆ ଜାଗା ଠାରୁ ଘରର ଦୂରତା କେତେ ? (ଫିଟ ରେ ଲେଖନ୍ତୁ )						${waste} = "1"	${survey_status} != "2"
H27	select_multiple obs_feces	obs_feces	H27. Observe, presence of feces in household compound?	H27. ନିରୀକ୍ଷଣ କରନ୍ତୁ, ଘର ଅଗଣାରେ ଝାଡା ଅଛି କି ?	Select all that apply.	ଦେଇଥିବା ସମସ୍ତ ଉପଯୁକ୍ତ ଉତ୍ତରକୁ {√} କରନ୍ତୁ I	if (count-selected(${obs_feces}) > 1, not(selected(${obs_feces},'5')), true())				${survey_status} != "2"
H28	begin group	obs_animals	H28. Observe if any animals or birds are present in the household compound.	H28. ନିରୀକ୍ଷଣ କରନ୍ତୁ କି ପଶୁ ବା ପକ୍ଷୀକେହି ଘର ପରିସର ରେ ଅଛନ୍ତି କି ?								table-list
H28a	select_one yesno	cattle	Oxen / cattle	ବଳଦ / ଗାଈଗୋରୁ							${survey_status} != "2"
H28b	select_one yesno	goat	Goat	ଛେଳି							${survey_status} != "2"
H28c	select_one yesno	sheep	Sheep	ମେଣ୍ଢା							${survey_status} != "2"
H28d	select_one yesno	chicken	Chicken	କୁକୁଡା							${survey_status} != "2"
H28e	select_one yesno	duck	Duck	ବତକ							${survey_status} != "2"
H28f	select_one yesno	pigeon	Pigeon	ପାରା							${survey_status} != "2"
H28g	select_one yesno	dog	Dog	କୁକୁର							${survey_status} != "2"
H28h	select_one yesno	Cat	Cat	ବିଲେଇ							${survey_status} != "2"
H28i	select_one yesno	Pig	Pig	ଘୁଷୁରି							${survey_status} != "2"
H28j	select_one yesno	monkey	Monkey	ମାଙ୍କଡ							${survey_status} != "2"
H28k	select_one yesno	other	Other	ଅନ୍ୟାନ୍ୟ							${survey_status} != "2"
	end group	obs_animals
H29	begin group	obs_animals_front	H29. From the household entrance, observe if any animals or birds are visible within 15 feet.	H29. ଘର ର ପ୍ରବେଶ ଦ୍ୱାରା ରୁ ନିରୀକ୍ଷଣ କରନ୍ତୁ କି କୌଣସି ପଶୁ ବା ପକ୍ଷୀ ୧୫ ଫୁଟ ପର୍ଯନ୍ତ ଦେଖା ଯାଉଛନ୍ତି କି ?								table-list
H29a	select_one yesno	cattle	Oxen / cattle	ବଳଦ / ଗାଈଗୋରୁ							${survey_status} != "2"
H29b	select_one yesno	goat	Goat	ଛେଳି							${survey_status} != "2"
H29c	select_one yesno	sheep	Sheep	ମେଣ୍ଢା							${survey_status} != "2"
H29d	select_one yesno	chicken	Chicken	କୁକୁଡା							${survey_status} != "2"
H29e	select_one yesno	duck	Duck	ବତକ							${survey_status} != "2"
H29f	select_one yesno	pigeon	Pigeon	ପାରା							${survey_status} != "2"
H29g	select_one yesno	dog	Dog	କୁକୁର							${survey_status} != "2"
H29h	select_one yesno	Cat	Cat	ବିଲେଇ							${survey_status} != "2"
H29i	select_one yesno	Pig	Pig	ଘୁଷୁରି							${survey_status} != "2"
H29j	select_one yesno	monkey	Monkey	ମାଙ୍କଡ							${survey_status} != "2"
H29k	select_one yesno	other	Other	ଅନ୍ୟାନ୍ୟ							${survey_status} != "2"
	end group	obs_animals_front
	end group	observe
	end group	consent
	end group	present													This group ends at the very end of the survey. Use groups to skip around the survey, instead of filling out the "relevant" cell for every succeeding question.
	end group	eligible
	select_one result	hh.rslt	Result	ପରିଣାମ							${survey_status} != "2"
	string	resp_mobile	Record the respondent's mobile phone number:	Record the respondent's mobile phone number:	If respondent does not want to give number, then enter 9999999999	If respondent does not want to give number, then enter 9999999999	(regex(.,'[0-9]{10}'))			(${hh.rslt} = "1") or (${hh.rslt} = "5")	${survey_status} != "2"
	acknowledge	end_note1	The survey has ended. Please thank the person for their time and continue onto the next household	ସର୍ଭେଟି ଶେଷ ହୋଇଗଲା I ଉତ୍ତରଦାତାଙ୍ ସମୟ ଦେଇଥିବାରୁ ଧନ୍ୟବାଦ ଜଣାନ୍ତୁ, ଆଉ ପଡିଶା ଘରକୁ ସର୍ଭେ ପାଇଁ ଯାଆନ୍ତୁ I							${survey_status} != "2"

## Sheet: choices
list name	name	label::English	label::Oriya	notes
enum	1	Name 1	Name 1
enum	2	Name 2	Name 2
enum	3	Name 3	Name 3
enum	4	Name 4	Name 4
enum	5	Name 5	Name 5
enum	6	Name 6	Name 6
enum	7	Name 7	Name 7
enum	8	Name 8	Name 8
enum	9	Name 9	Name 9
enum	10	Name 10	Name 10
enum	11	Name 11	Name 11
enum	12	Name 12	Name 12
enum	13	Name 13	Name 13
confirmchild	1	Yes	ହଁ
confirmchild	2	No	ନାହିଁ
confirmchild	3	No- This is mother's Parents village and now she has returned to her husbands village	ଏହା ମା ର ବାପା ଘର ଗାଁ ଏବଂ ବର୍ତମାନ ମା ତା ଛୁଆ ସହ ତା ସ୍ୱାମୀ ଗାଁ କୁ ପଳାଇଛି
confirmchild	4	No - mother has left with the child to go visit her parent's village	ମା ତାଙ୍କ ପିଲା କୁ ନେଇ ନିଜ ବାପା ଘର କୁ ଯାଇଛନ୍ତି
confirmchild	99	Don’t know	ଜାଣି ନାହିଁ
yesno	1	Yes	ହଁ
yesno	2	No	ନାହିଁ
yesnoDK	1	Yes	ହଁ
yesnoDK	2	No	ନାହିଁ
yesnoDK	99	Don’t know	ଜାଣି ନାହିଁ
consent	1	primary caregiver of child (must be at least 18 years old)	ପିଲାର ପ୍ରାଥମିକ ଯତ୍ନ କରୁଥିବା ବ୍ୟକ୍ତି (ନିଶ୍ଚିତ କରନ୍ତୁ କି ୧୮ ବର୍ଷ ରୁ ଉର୍ଧ ହୋଇଥିବେ)
consent	2	secondary caregiver of child (must be at least 18 years old)	ପିଲାର ଦ୍ଵିତୀୟ ଯତ୍ନ କରୁଥିବା ବ୍ୟକ୍ତି (ନିଶ୍ଚିତ କରନ୍ତୁ କି ୧୮ ବର୍ଷ ରୁ ଉର୍ଧ ହୋଇଥିବେ)
consent	3	caregiver is less than 18 years old	ଯତ୍ନକରୁଥିବା ବ୍ୟକ୍ତି ୧୮ ବର୍ଷ ରୁ କମ
consent	4	no one available	କେହି ଉପଲବ୍ଧ ନାହାନ୍ତି
relationship	1	mother	ମା
relationship	2	paternal grandmother	ଜେଜେମା
relationship	3	maternal grandmother	ଆଇ
relationship	4	paternal aunt	ପେଇସି, ଖୁଡି
relationship	5	maternal aunt	ମାଉସୀ , ମାଇଁ
relationship	6	sister	ଭଉଣୀ
relationship	7	father	ବାପା
relationship	8	paternal grandfather	ଜେଜେ
relationship	9	maternal grandfather	ଅଜା
relationship	10	paternal uncle	ପଇସା,ଦାଦା
relationship	11	maternal uncle	ମାମୁ, ମାଉସ
relationship	12	brother	ଭାଇ
relationship	13	other family member	ଘରର ଅନ୍ୟାନ୍ୟ ସଦସ୍ୟ
status	1	Start survey	ସର୍ଭେ ଆରମ୍ଭ କରନ୍ତୁ
status	2	Respondent ended survey early	ଉତ୍ତରଦାତା ଜଲଦି ସର୍ଭେ ସାରି ଦେଲେ
sex	1	Female	ମହିଳା
sex	2	Male	ପୁରୁଷ
married	1	Single (never married)	ଅବିବାହିତା
married	2	Married	ବିବାହିତା
married	3	Widowed	ବିଧବା
married	4	Divorced	ଡିଭୋର୍ସ
married	5	Separated	ଅଲଗା
married	98	Refused	ମନାକଲେ
livewith	1	Home of mother and father (childhood home)	ମା ଓ ବାପା ଙ୍କ ଘର (ପିଲାବେଳ ଘର )
livewith	2	with in-laws and husband/wife	ଶାଶୁ ଘରେ ବା ସ୍ୱାମୀ /ସ୍ତ୍ରୀ ଘରେ
livewith	3	with in-laws, and husband/wife part of the time	ଶାଶୁ ଘରେ ଓ ସ୍ୱାମୀ /ସ୍ତ୍ରୀ ମଝିରେ ଆସନ୍ତି
livewith	4	only with in-laws	ଶାଶୂଘରେ ଖାଲି
livewith	5	only with husband/wife	ଖାଲି ସ୍ୱାମୀ /ସ୍ତ୍ରୀ ସହ
livewith	6	with son and his family	ପୁଅ ଓ ତା ପରିବାର ସହ
livewith	7	with daughter and her family	ଝିଅ ଓ ତା ପରିବାର ସହ
livewith	8	with husband/wife and joint family	ସ୍ୱାମୀ /ସ୍ତ୍ରୀ ଓ ଯୌଥ ପରିବାର ସହ
livewith	9	alone	ଏକା
livewith	88	other	ଅନ୍ୟାନ୍ୟ
livewith	98	Refused	ମନାକଲେ
school	77	Never Attended School	କେବେ ସ୍କୁଲ୍ ଯାଇ ନାହାଁନ୍ତି
school	00	Anganwadi	ଅଙ୍ଗନୱାଡି
school	1	1	1
school	2	2	2
school	3	3	3
school	4	4	4
school	5	5	5
school	6	6	6
school	7	7	7
school	8	8	8
school	9	9	9
school	10	10	ମାଟ୍ରିକ୍
school	11	+2 Incomplete	+2 ସମ୍ପୂର୍ଣ୍ଣ ହେଇନି
school	12	+2 Complete	+2 ଶେଷ କରିଛନ୍ତି
school	13	Degree Incomplete	ସ୍ନାତକ ସମ୍ପୂର୍ଣ୍ଣ ହେଇନି
school	14	Degree Complete	ସ୍ନାତକ ସମ୍ପୂର୍ଣ୍ଣ
school	15	Higher	ଉଚ୍ଚ
school	99	Don't Know	ଜାଣି ନାହିଁ
school	98	Refused	ମନାକଲେ
occupation	1	Unemployed (no work that earns money)	ବେରୋଜଗାର (ରୋଜଗାର କରିଲା ଭଳିଆ କିଛି କାମ କରନ୍ତି ନାହିଁ)
occupation	2	Self-Employed (Work *in* home: agriculture, potter,forest etc.)	ନିଜସ୍ୱ ରୋଜଗାର (ଯେମିତିକି- ଚାଷ, କୁମ୍ଭାର, ଜଙ୍ଗଲ,ବଗଡଅନ୍ୟାନ୍ୟ)
occupation	3	Employed (Work *outside* of home: office, labourer, factory, etc.)	ଚାକିରି (ଘରଠୁ ବାହାରେ କାମ କରନ୍ତି: ଉଦାହରଣ – ଅଫିସ, ମୂଲିଆ, ଫ୍ୟାକ୍ଟ୍ରି, ଅନ୍ୟାନ୍ୟ)
occupation	4	Student	ଛାତ୍ର
occupation	5	NA	NA
occupation	98	Refused	ମନାକଲେ
mobile	1	Yes – it is shared among family members and I get to use it	ହଁ- ଏହା ଘର ର ଅନ୍ୟ ସଦସ୍ୟ ଙ୍କ ସହ ମୁ ମଧ୍ୟ ବ୍ୟବହାର କରେ
mobile	2	Yes – it is my own mobile phone	ହଁ- ଏହା ମୋର ନିଜର ମୋବାଇଲ ଫୋନ
mobile	3	No – others in my houseold have mobile phones but I do not get to use it	ନାଁ- ଆମ ଘରର ଅନ୍ୟ ଲୋକଙ୍କ ପାଖରେ ମୋବାଇଲ ଫୋନ ଅଛି କିନ୍ତୁ ମୁ ବ୍ୟବହାର କରେ ନାହିଁ
mobile	4	No – no one in my household has a mobile phone	ନାଁ - ଆମ ଘରେ କାହା ପାଖରେ ମୋବାଇଲ ଫୋନ ନାହିଁ
mobile	98	Refused	ମନାକଲେ
caste	1	Brahmin	ବ୍ରାହ୍ମଣ
caste	2	General	ସାଧାରଣ
caste	3	Scheduled Caste	ଅନୁସୂଚିତ ଜାତି
caste	4	Other Backward Caste	ଅନ୍ୟ ପଛୁଆ ର୍ବଗ
caste	5	Scheduled Tribe	ଅନୁସୂଚିତ ଜନଜାତି
caste	6	Do not want to indicate caste	ଜାତି କହିବାକୁ ଚାହୁଁନାହାଁନ୍ତି
caste	77	Not Applicable (N/A)	ଉପଯୁକ୍ତ ନୁହେଁ
caste	88	Other	ଅନ୍ୟାନ୍ୟ
caste	99	Don't Know	ଜଣା ନାହିଁ
caste	98	Refused	ମନାକଲେ
religion	1	Hindu	ହିନ୍ଦୁ
religion	2	Muslim	ମୁସଲମାନ୍
religion	3	Christian	ଖ୍ରୀଷ୍ଟିଆନ୍
religion	4	Sikh	ଶିଖ୍
religion	5	Buddhist/Neo-Buddhist	ବୌଦ୍ଧ ର୍ଧମ
religion	6	Jain	ଜୈନ
religion	7	Jewish	ଜୀଉ ର୍ଧମ
religion	8	Parsi/Zorastrian	ର୍ପାସୀ ର୍ଧମ
religion	9	No Religion	କିଛି ର୍ଧମ ନାହିଁ
religion	88	Other	ଅନ୍ୟାନ୍ୟ
religion	98	Refused	ମନାକଲେ
card	1	BPL	ବିପିଏଲ
card	2	Antodaya	ଅନ୍ତୋଦୟ
card	3	Ration card	ରାସନ କାର୍ଡ
card	77	None	କିଛି ନାହିଁ
card	99	Don't Know	ଜଣା ନାହିଁ
card	98	Refused	ମନାକଲେ
defecate	1	Open	ଖୋଲା ରେ
defecate	2	Latrine	ପାଇଖାନା ରେ
defecate	3	Somewhere else (not open field or latrine)	ଅଲଗା କେଉଁଠି (ଖୋଲା ପଡିଆ କିମ୍ବା ପାଇଖାନା ନୁହେଁ)
defecate	98	Refused	ମନାକଲେ
defecateDK	1	Open	ଖୋଲା ରେ
defecateDK	2	Latrine	ପାଇଖାନା ରେ
defecateDK	3	Somewhere else (not open field or latrine)	ଅଲଗା କେଉଁଠି (ଖୋଲା ପଡିଆ କିମ୍ବା ପାଇଖାନା ନୁହେଁ)
defecateDK	99	Don't Know	ଜଣା ନାହିଁ
defecateDK	98	Refused	ମନାକଲେ
feces	1	baby feces	ଶିଶୁ ଝାଡା
feces	2	child feces	ପିଲା ଝାଡା
feces	3	adult feces	ବଡ ଲୋକଙ୍କ ଝାଡା
feces	77	None	କେହି ନୁହେ
feces	98	Refused	ମନାକଲେ
agree	1	Completely agree	ସମ୍ପୂର୍ଣ ଭାବେ ରାଜି
agree	2	Somewhat agree	ଅଳ୍ପ କିଛି ଭାବେ ରାଜି
agree	3	Neither agree nor disagree	ନା ରାଜି ନା ଅରାଜି
agree	4	Somewhat disagree	ଅଳ୍ପକିଛି ଅରାଜି
agree	5	Completely disagree	ସମ୍ପୂର୍ଣ ଅରାଜି
agree	99	Participant could not understand	ଯୋଗଦାନକାରୀ ପ୍ରଶ୍ନ କୁ ବୁଝି ପାରିଲେ ନାହିଁ
agree	98	Refused	ମନାକଲେ
risk	1	no risk	କିଛି ଆଶଙ୍କା ନୁହେ
risk	2	a little risk	ଅଳ୍ପ କିଛି ଆଶଙ୍କା
risk	3	a risk	ଆଶଙ୍କା
risk	4	quite a risk	କିଛି ଆଶଙ୍କା
risk	5	a high risk	ଅଧିକା ଆଶଙ୍କା
risk	99	Participant could not understand	ଯୋଗଦାନକାରୀ ପ୍ରଶ୍ନ କୁ ବୁଝି ପାରିଲେ ନାହିଁ
risk	98	Refused	ମନାକଲେ
severe	1	not severe	ଅଧିକା ଗଭୀର ଭାବେ ନୁହେ
severe	2	a little severe	ଅଳ୍ପ ଗଭୀର
severe	3	severe	ଗଭୀର ଭାବେ
severe	4	quite severe	ପ୍ରାୟ ଗଭୀର
severe	5	very severe	ବହୁତ ଗଭୀର
severe	99	Participant could not understand	ଯୋଗଦାନକାରୀ ପ୍ରଶ୍ନ କୁ ବୁଝି ପାରିଲେ ନାହିଁ
severe	98	Refused	ମନାକଲେ
confident	1	not confident	ଆତ୍ମା ବିଶ୍ୱାସ ନାହିଁ
confident	2	a little confident	ଆତ୍ମା ବିଶ୍ୱାସ ଅଳ୍ପଅଛି
confident	3	confident	ଆତ୍ମା ବିଶ୍ୱାସ ଅଛି
confident	4	quite confident	ପ୍ରାୟ ଆତ୍ମା ବିଶ୍ୱାସ ଅଛି
confident	5	very confident	ଆତ୍ମା ବିଶ୍ୱାସ ବହୁତ ଅଛି
confident	99	Participant could not understand	ଯୋଗଦାନକାରୀ ପ୍ରଶ୍ନ କୁ ବୁଝି ପାରିଲେ ନାହିଁ
confident	98	Refused	ମନାକଲେ
important	1	not important	ଜରୁରୀ ନୁହେ
important	2	a little important	ଅଳ୍ପ ଜରୁରୀ
important	3	important	ଜରୁରୀ
important	4	quite important	ପ୍ରାୟ ଜରୁରୀ
important	5	very important	ବହୁତ ଜରୁରୀ
important	96	don't know	ଜଣା ନାହିଁ
important	99	Participant could not understand	ଯୋଗଦାନକାରୀ ପ୍ରଶ୍ନ କୁ ବୁଝି ପାରିଲେ ନାହିଁ
important	98	Refused	ମନାକଲେ
howmany	1	(almost) none of them	କେହି ନୁହେ
howmany	2	some of them	ସେମାନଙ୍କ ମଧ୍ୟରୁ ଅଳ୍ପ
howmany	3	half of them	ସେମାନଙ୍କ ମଧ୍ୟରୁ ଅଧା
howmany	4	most of them	ସେମାନଙ୍କ ମଧ୍ୟରୁ ପ୍ରାୟ
howmany	5	(almost) all of them	ସମସ୍ତେ
howmany	96	don't know	ଜଣା ନାହିଁ
howmany	99	Participant could not understand	ଯୋଗଦାନକାରୀ ପ୍ରଶ୍ନ କୁ ବୁଝି ପାରିଲେ ନାହିଁ
howmany	98	Refused	ମନାକଲେ
approve	1	disapprove a lot	ଅସହମତ ପ୍ରାୟତଃ
approve	2	disapprove	ଅସହମତ
approve	3	neither approve nor disapprove	ନା ସହମତ ନା ଅସହମତ
approve	4	approve	ସହମତ
approve	5	approve a lot	ସମ୍ପୂର୍ଣ ସହମତ
approve	99	Participant could not understand	ଯୋଗଦାନକାରୀ ପ୍ରଶ୍ନ କୁ ବୁଝି ପାରିଲେ ନାହିଁ
approve	98	Refused	ମନାକଲେ
beneficial	1	not beneficial	ଫଳପ୍ରଦ ନୁହଁ
beneficial	2	a little beneficial	ଅଳ୍ପ ଫଳପ୍ରଦ
beneficial	3	beneficial	ଫଳପ୍ରଦ
beneficial	4	quite beneficial	ପ୍ରାୟ ଫଳପ୍ରଦ
beneficial	5	very beneficial	ବହୁତ ଫଳପ୍ରଦ
beneficial	99	Participant could not understand	ଯୋଗଦାନକାରୀ ପ୍ରଶ୍ନ କୁ ବୁଝି ପାରିଲେ ନାହିଁ
beneficial	98	Refused	ମନାକଲେ
smell	1	no bad smell	ଗନ୍ଧ ନାହିଁ
smell	2	a little bad smell	ଅଳ୍ପ ଗନ୍ଧ
smell	3	bad smell	ଗନ୍ଧ
smell	4	quite a bad smell	ପ୍ରାୟ ଗନ୍ଧ
smell	5	a very bad smell	ବହୁତ ଗନ୍ଧ
smell	99	Participant could not understand	ଯୋଗଦାନକାରୀ ପ୍ରଶ୍ନ କୁ ବୁଝି ପାରିଲେ ନାହିଁ
smell	98	Refused	ମନାକଲେ
easy	1	not easy	ସହଜ ନୁହଁ
easy	2	a little easy	ଅଳ୍ପ ସହଜ
easy	3	easy	ସହଜ
easy	4	quite easy	ପ୍ରାୟ ସହଜ
easy	5	very easy	ବହୁତ ସହଜ
easy	99	Participant could not understand	ଯୋଗଦାନକାରୀ ପ୍ରଶ୍ନ କୁ ବୁଝି ପାରିଲେ ନାହିଁ
easy	98	Refused	ମନାକଲେ
shame	1	not ashamed	ଲଜ୍ଜିତ ନୁହେ
shame	2	a little ashamed	ଅଳ୍ପ ଲଜ୍ଜିତ
shame	3	ashamed	ଲଜ୍ଜିତ
shame	4	quite ashamed	ପ୍ରାୟ ଲଜ୍ଜିତ
shame	5	very ashamed	ବହୁତ ଲଜ୍ଜିତ
shame	99	Participant could not understand	ଯୋଗଦାନକାରୀ ପ୍ରଶ୍ନ କୁ ବୁଝି ପାରିଲେ ନାହିଁ
shame	98	Refused	ମନାକଲେ
disgust	1	not disgusted	ଘୃଣିତ ନୁହେ
disgust	2	a little disgusted	ଅଳ୍ପ ଘୃଣିତ
disgust	3	disgusted	ଘୃଣିତ
disgust	4	quite disgusted	ପ୍ରାୟ ଘୃଣିତ
disgust	5	very disgusted	ବହୁତ ଘୃଣିତ
disgust	99	Participant could not understand	ଯୋଗଦାନକାରୀ ପ୍ରଶ୍ନ କୁ ବୁଝି ପାରିଲେ ନାହିଁ
disgust	98	Refused	ମନାକଲେ
like	1	do not like it	ପସନ୍ଦ କରେ ନାହିଁ
like	2	like it a little	ଅଳ୍ପ ପସନ୍ଦ କରେ
like	3	like it	ପସନ୍ଦ କରେ
like	4	quite like it	ପ୍ରାୟ ପସନ୍ଦ କରେ
like	5	like it a lot	ବହୁତ ପସନ୍ଦ କରେ
like	99	Participant could not understand	ଯୋଗଦାନକାରୀ ପ୍ରଶ୍ନ କୁ ବୁଝି ପାରିଲେ ନାହିଁ
like	98	Refused	ମନାକଲେ
disposalplan	1	Same answers that participant described before (in Module D)	ସମାନ ଉତ୍ତର ଯାହା ଉତ୍ତରଦାତା (in Module D) ରେ ଦେଇଛନ୍ତି I
disposalplan	2	look for cues from child that they need to defecate	ପିଲାକୁ ଝାଡା ଲାଗୁଚି ବୋଲି କୌଣସି ସଂକେତ ଦଉଚି
disposalplan	3	get material or hardware to use	ବସ୍ତୁ ବା ଜିନିଷ ମିଳିଛି ବ୍ୟବହାର ପାଇଁ
disposalplan	4	clean up child feces immediately	ପିଲା ଝାଡା ସଂଗେ ସଂଗେ ସଫା କରୁ
disposalplan	5	clean up child feces when have time	ପିଲା ଝାଡା ସଫା କରୁ ଯେବେ ସମୟ ହୁଏ
disposalplan	6	pick up feces with material (paper, straw, cloth)	ଜିନିଷ (ପେପର, କୁଟା ,କପଡା )ଦ୍ୱାରା ଝାଡା ଉଠାଉ
disposalplan	7	pick up feces with specific hardware	ଝାଡା ଏକ ନିର୍ଦ୍ଧିଷ୍ଟ ବସ୍ଟି ଦ୍ୱାରା ଉଠାଉ
disposalplan	8	dispose of the feces in latrine	ଝାଡା କୁ ପାଇଖାନା ରେ ଫୋଫଡୁ
disposalplan	9	wash the hardware or material	ବସ୍ତୁ ବା ଜିନିଷ କୁ ଧୋଉ
disposalplan	10	throw out the hardware or material	ଜିନିଷ ବା ବସ୍ତୁ କୁ ଫୋପାଡ଼ି ଦେଉ
disposalplan	11	wash my hands	ହାତ ଧୋଉ
disposalplan	12	other	ଅନ୍ୟାନ
disposalplan	99	don't know	ଜଣା ନାହିଁ
disposalplan	98	Refused	ମନାକଲେ
howoften	1	(almost) never (0%)	କେବେ ନୁହେ(୦%)
howoften	2	seldom (25%)	କୋଚ୍ଛିତ (୨୫%)
howoften	3	sometimes (50%)	କେବେ କେବେ (୫୦%)
howoften	4	often (75%)	ପ୍ରାୟ (75%)
howoften	5	(almost) always (100%)	ସବୁବେଳେ (100%)
howoften	99	Participant could not understand	ଯୋଗଦାନକାରୀ ପ୍ରଶ୍ନ କୁ ବୁଝି ପାରିଲେ ନାହିଁ
howoften	98	Refused	ମନାକଲେ
waterplan	1	Yes - plan to store water in advance	ହଁ - ଯୋଜନା ଅଛି ଆଗତୁରା ପାଣି ରଖିବାର
waterplan	2	Yes - plan to collect water	ହଁ- ଯୋଜନା ଅଛି ପାଣି ସଂଗ୍ରହ କରିବାର
waterplan	3	Yes - other plan	ହଁ - ଅଲଗା ଯୋଜନା ଅଛି
waterplan	4	No - no plan	ନା- କିଛି ଯୋଜନା ନାହିଁ
waterplan	98	Refused	ମନାକଲେ
commit	1	not committed	ପ୍ରତିବଦ୍ଧ ନୁହେ
commit	2	a little committed	ଅଳ୍ପ ପ୍ରତିବଦ୍ଧ
commit	3	committed	ପ୍ରତିବଦ୍ଧ
commit	4	quite committted	ପ୍ରାୟ ପ୍ରତିବଦ୍ଧ
commit	5	very committed	ବହୁତ ପ୍ରତିବଦ୍ଧ
commit	99	Participant could not understand	ଯୋଗଦାନକାରୀ ପ୍ରଶ୍ନ କୁ ବୁଝି ପାରିଲେ ନାହିଁ
commit	98	Refused	ମନାକଲେ
intent	1	not at all	ଜମା ବି ନୁହେ
intent	2	a little	ଅଳ୍ପ
intent	3	medium	ମଝି ମଝି
intent	4	strongly	ପ୍ରାୟତଃ
intent	5	very strongly	ବହୁତ ବେଶୀ
intent	99	Participant could not understand	ଯୋଗଦାନକାରୀ ପ୍ରଶ୍ନ କୁ ବୁଝି ପାରିଲେ ନାହିଁ
intent	98	Refused	ମନାକଲେ
stopteach	1	child cries every time you take them to the latrine	ପିଲା କାନ୍ଦେ ଯେବେ ବି ଆପଣତାକୁ ପାଇଖାନା ପାଖକୁ ନିଏ
stopteach	2	child will not listen to you when you try to teach them to use the latrine	ପିଲାକୁ ପାଇଖାନା ବ୍ୟବହାର ଶିଖାଇଲା ବେଳେ ସେ ଜମା ବି ଆପଣଙ୍କ କଥା ଶୁଣେ ନାହିଁ
stopteach	3	child puts up a fight when you try to teach them	ପିଲା ଝଗଡା କରେ ଯେବେବି ଆପଣତାକୁ ଶିଖାଇବା ପାଇଁ ଚେଷ୍ଟା କରନ୍ତି
stopteach	4	child plays with water tap in the latrine	ପିଲା ପାଇଖାନା ରେ ଥିବା ପାଣି ଟ୍ୟାପ ସହ ଖେଳେ
stopteach	5	caregiver feels reluctant because latrine is not safe for child to use	ଉତ୍ତରଦାତା ପିଲାକୁ ପାଇଖାନା ବ୍ୟବହାର ପାଇଁ ପଛଘୁଞ୍ଚା ଦିଅନ୍ତି କାରଣ କି ଏହା ପିଲାର ବ୍ୟବହାର ପାଇଁ ସୁରକ୍ଷିତ ନୁହେ
stopteach	6	you would never feel reluctant	ଆପଣ କେବେବି ପଛ ଘୁଞ୍ଚା ଦିଅନ୍ତି ନାହିଁ
stopteach	98	Refused	ମନାକଲେ
age	1	1 year old	୧ ବର୍ଷ
age	2	1.5 years old	1.5 ବର୍ଷ
age	3	2 years old	2 ବର୍ଷ
age	4	2.5 years old	2.5 ବର୍ଷ
age	5	3 years old	3 ବର୍ଷ
age	6	3.5 years old	3.5 ବର୍ଷ
age	7	4 years old	4 ବର୍ଷ
age	8	older than 4 years old	4 ବର୍ଷ ରୁ ଉର୍ଧ
age	96	Don't know	ଜାଣି ନାହିଁ
age	98	Refused	ମନାକଲେ
concern	1	not concerned	ଚିନ୍ତିତ ନୁହେ
concern	2	a little concerned	ଅଳ୍ପ ଚିନ୍ତିତ
concern	3	concerned	ଚିନ୍ତିତ
concern	4	quite concerned	ପ୍ରାୟ ଚିନ୍ତିତ
concern	5	very concerned	ବହୁତ ଚିନ୍ତିତ
concern	99	Participant could not understand	ଯୋଗଦାନକାରୀ ପ୍ରଶ୍ନ କୁ ବୁଝି ପାରିଲେ ନାହିଁ
concern	98	Refused	ମନାକଲେ
time	1	not time-consuming	ସମୟ ଲାଗିବ ନାହିଁ
time	2	a little time-consuming	ଅଳ୍ପ ସମୟ ଲାଗିବ
time	3	time-consuming	ସମୟ ଲାଗିବ
time	4	quite time-consuming	ପ୍ରାୟ ସମୟ ଲାଗିବ
time	5	very time-consuming	ଅଧିକ ସମୟ ଲାଗିବ
time	99	Participant could not understand	ଯୋଗଦାନକାରୀ ପ୍ରଶ୍ନ କୁ ବୁଝି ପାରିଲେ ନାହିଁ
time	98	Refused	ମନାକଲେ
difficult	1	not difficult	ଅସୁବିଧା ନୁହେ
difficult	2	a little difficult	ଅଳ୍ପ ଅସୁବିଧା
difficult	3	difficult	ଅସୁବିଧା
difficult	4	quite difficult	ପ୍ରାୟ ଅସୁବିଧା
difficult	5	very difficult	ବହୁତ ଅସୁବିଧା
difficult	99	Participant could not understand	ଯୋଗଦାନକାରୀ ପ୍ରଶ୍ନ କୁ ବୁଝି ପାରିଲେ ନାହିଁ
difficult	98	Refused	ମନାକଲେ
irritated	1	not irritated	ଚିଡଚିଡା ଲାଗେ ନାହିଁ
irritated	2	a little irritated	ଅଳ୍ପ ଚିଡଚିଡା ଲାଗେ
irritated	3	irritated	ଚିଡଚିଡା ଲାଗେ
irritated	4	quite irritated	ପ୍ରାୟ ଚିଡଚିଡା ଲାଗେ
irritated	5	very irritated	ବହୁତ ଚିଡଚିଡା ଲାଗେ
irritated	99	Participant could not understand	ଯୋଗଦାନକାରୀ ପ୍ରଶ୍ନ କୁ ବୁଝି ପାରିଲେ ନାହିଁ
irritated	98	Refused	ମନାକଲେ
proud	1	not proud	ଗର୍ବିତ ନୁହେ
proud	2	a little proud	ଅଳ୍ପ ଗର୍ବିତ
proud	3	proud	ଗର୍ବିତ
proud	4	quite proud	ପ୍ରାୟ ଗର୍ବିତ
proud	5	very proud	ବହୁତ ଗର୍ବିତ
proud	99	Participant could not understand	ଯୋଗଦାନକାରୀ ପ୍ରଶ୍ନ କୁ ବୁଝି ପାରିଲେ ନାହିଁ
proud	98	Refused	ମନାକଲେ
helpless	1	not helpless	ଅସହାୟ ନୁହେ
helpless	2	a little helpless	ଅଳ୍ପ ଅସହାୟ
helpless	3	helpless	ଅସହାୟ
helpless	4	quite helpless	ପ୍ରାୟ ଅସହାୟ
helpless	5	very helpless	ବହୁତ ଅସହାୟ
helpless	99	Participant could not understand	ଯୋଗଦାନକାରୀ ପ୍ରଶ୍ନ କୁ ବୁଝି ପାରିଲେ ନାହିଁ
helpless	98	Refused	ମନାକଲେ
teachplan	1	Same answers that participant described before (in Module D)	ସମାନ ଉତ୍ତର ଯାହା ଉତ୍ତରଦାତା (in Module D) ରେ ଦେଇଛନ୍ତି I
teachplan	2	look for cues from child that they need to defecate	ପିଲାକୁ ଝାଡା ଲାଗୁଚି ବୋଲି କୌଣସି ସଂକେତ ଦଉଚି
teachplan	3	take child to latrine	ପିଲାକୁ ପାଇଖାନା ନେଇଯାଏ
teachplan	4	hold child / help child squat	ପିଲା କୁ ଝାଡା ବସିବା/ଧରିବାରେ ସାହାଯ୍ୟ କରେ
teachplan	5	stand nearby	ପାଖରେ ଛିଡା ହୁଏ
teachplan	6	help child with flushing	ପିଲା କୁ ଛାଞ୍ଚେବ ରେ ସାହାଯ୍ୟ କରେ
teachplan	7	help child wash their bottom afterwards	ତା ପରେ ପିଲାକୁ ଛାଞ୍ଚେଇବା ରେ ସାହାଯ୍ୟ କରେ
teachplan	8	praise child for using the latrine	ପିଲାକୁ ପାଇଖାନା ବସିବା ପାଇଁ ଉତ୍ସାହିତ କରେ
teachplan	9	threaten/scold child to make them use the latrine	ପିଲାକୁ ପାଇଖାନା ବସିବା ପାଇଁ ଡରାଏ ବା ଗାଳିଦିଏ
teachplan	10	do not have a plan	କୌଣସି ଯୋଜନା ନାହିଁ
teachplan	88	Other	ଅନ୍ୟାନ
teachplan	98	Refused	ମନାକଲେ
support	1	strongly agree	ସମ୍ପୂର୍ଣ ଭାବେ ରାଜି
support	2	agree	ରାଜି
support	3	somewhat agree	ଅଳ୍ପବହୁତ ରାଜି
support	4	somewhat disagree	ଅଳ୍ପବହୁତ ଅରାଜି
support	5	disagree	ଅରାଜି
support	6	strongly disagree	ସମ୍ପୂର୍ଣ ଅରାଜି
support	99	Participant could not understand	ଯୋଗଦାନକାରୀ ପ୍ରଶ୍ନ କୁ ବୁଝି ପାରିଲେ ନାହିଁ
support	98	Refused	ମନାକଲେ
stress	1	never	କେବେନୁହେଁ
stress	2	almost never	ପ୍ରାୟ ନୁହେ
stress	3	sometimes	କେବେ କେବେ
stress	4	fairly often	ପ୍ରାୟତଃ
stress	5	very often	ବହୁତ ସମୟରେ
stress	99	Participant could not understand	ଯୋଗଦାନକାରୀ ପ୍ରଶ୍ନ କୁ ବୁଝି ପାରିଲେ ନାହିଁ
stress	98	Refused	ମନାକଲେ
water_source	1	Public tap	ପବ୍ଲିକ କଳ/ସର୍ବସାଧାରଣ ଟ୍ୟାପ୍
water_source	2	Private tap	ଘରୋଇ/ ନିଜରକଳ
water_source	3	Shallow tube well (Popular 6)	ଅଳ୍ପ ଗଭୀର ଟିୱେଲ୍/ ନଳକୂପ
water_source	4	Deep borehole fitted with a hand pump (India Mark II/III)	ହ୍ୟାଣ୍ଡ ପମ୍ପ ଲାଗି ଥିବା ଗଭୀର ବୋର ୱେଲ୍/ ନଳକୂପ
water_source	5	Protected well	ସୁରକ୍ଷିତ କୂଅ
water_source	6	Unprotected well	ଅସୁରକ୍ଷିତ କୂଅ
water_source	7	Protected spring	ସୁରକ୍ଷିତ ଝର
water_source	8	Unprotected spring	ଅସୁରକ୍ଷିତ ଝର
water_source	9	Rainwater	ବର୍ଷା ପାଣି
water_source	10	Tanker truck	ପାଣି ଟ୍ୟାଙ୍କର୍
water_source	11	Surface water (river/lake/pond/stream/canal)	ଭୂତଳ ଜଳ(ନଦୀ/ବନ୍ଧ/ହ୍ରଦ/ପୋଖରୀ/ନାଳ/କେନାଲ)
water_source	12	Bottled water	ବୋତଲ ପାଣି
water_source	88	Other	ଅନ୍ୟ କିଛି
water_source	99	Don't know	ଜାଣି ନାହିଁ
water_source	98	Refused	ମନାକଲେ
water_loc	1	In own dwelling	ନିଜ ରହିବା ଜାଗାରେ/ଅଗଣାରେ
water_loc	2	In own yard / plot / compound	ନିଜଜାଗା/ପ୍ଲଟରେ
water_loc	3	Outside the household compound	ଘର ପରିସର ବାହାରେ
water_loc	98	Refused	ମନାକଲେ
pit_tank	1	One Pit	ଗୋଟେ ପିଟ୍
pit_tank	2	Two Pits	ଦୁଇଟି ପିଟ୍
pit_tank	3	Septic Tank	ସେପ୍ଟିକ ଟ୍ୟାଙ୍କ
pit_tank	4	No Pit or Tank	ପିଟ୍ /ଟାଙ୍କି ନାହିଁ
pit_tank	99	Don't know	ଜାଣି ନାହିଁ
pit_tank	98	Refused	ମନାକଲେ
tap	1	Yes - functional	ହଁ-ଚଳାଚଳ ଅବସ୍ଥାରେ ଅଛି
tap	2	Yes - broken	ହଁ-ଭାଙ୍ଗି ଯାଇଛି
tap	3	No	ନାହିଁ
tap	98	Refused	ମନାକଲେ
piped	1	Yes - functional, but we do not use for drinknig water	ହଁ-ଚଳାଚଳ ଅବସ୍ଥାରେ ଅଛି କିନ୍ତୁ ଆମେ ପୀଇବା ପାଣି ପାଇଁ ବ୍ୟବହାର କରୁନୁ
piped	2	Yes - not functional	ହଁ-ଚଳାଚଳ ଅବସ୍ଥାରେ ନାହିଁ
piped	3	No	ନାହିଁ
piped	98	Refused	ମନାକଲେ
month	1	January	January
month	2	February	February
month	3	March	March
month	4	April	April
month	5	May	May
month	6	June	June
month	7	July	July
month	8	August	August
month	9	September	September
month	10	October	October
month	11	November	November
month	12	December	December
month	77	None	କିଛି ନୁହେ
month	98	Refused	ମନାକଲେ
latuse	1	Yes	ହଁ
latuse	2	No - latrine is used for storage	ନା- ପାଇଖାନା ସଂରକ୍ଷଣ ପାଇଁ ବ୍ୟବହାର ପାଇଁ ବ୍ୟବହାର କରାଯାଉଛି
latuse	3	No - latrine is damaged	ନା - ପାଇଖାନା ଟି ଭାଙ୍ଗିଯାଇଛି
latuse	4	No - tank is full of feces	ନା-ଟାଙ୍କିଟି ଝାଡା ଦ୍ୱାରା ଭର୍ତି ଅଛି
latuse	5	No - tank is full of rain water	ନା-ଟାଙ୍କିଟି ବର୍ଷ ପାଣି ଦ୍ୱାରା ଭର୍ତି ଅଛି
latuse	6	No - latrine is under construction	ନI -ପାଇଖାନା ତିଆରି କାମ ଚାଲିଛି
latuse	7	No - other	ନା- ଅନ୍ୟାନ୍ୟ
latuse	98	Refused	ମନାକଲେ
full	1	Emptied	ଉଝାଳି/ସଫା କରି ଥିଲୁ
full	2	Built a new pit	ନୂଆ ଟାଙ୍କି ଟିଏ ତିଆରି କରିଥିଲୁ
full	3	Switched to using second pit	ଦ୍ୱିତୀୟ ଟାଙ୍କିକୁ ବ୍ୟବହାର ଆରମ୍ଭ କରିଥିଲୁ
full	4	Everyone stopped using the latrine altogether	ସମସ୍ତେ ଏକା ସାଙ୍ଗେ ପାଇଖାନା ବ୍ୟବହାର କରିବା ବନ୍ଦ କରି ଦେଇଥିଲେ
full	5	Restricted use to a select few members	ପାଇଖାନା ବ୍ୟବହାର କିଛିଟା ସଦସ୍ୟଙ୍କୁ ସୀମିତ କରାଯାଇଥିଲା
full	99	Don't know	ଜାଣି ନାହିଁ
full	98	Refused	ମନାକଲେ
empty	1	You or family members	ଆପଣ ବା ଘରର ସଦସ୍ୟ
empty	2	Municipality	ପୌରପାଳିକା/ମ୍ୟୁନିସପାଲିଟି
empty	3	Private professional scavengers	ଘରୋଇ ବ୍ୟବସାୟିକ ସଂସ୍ଥା ମେହେନ୍ତର
empty	4	Informal scavenger	ଅନୌପଚାରିକ ମେହେନ୍ତର
empty	88	Other	ଅନ୍ୟ କିଛି
empty	99	Don't know	ଜାଣି ନାହିଁ
empty	98	Refused	ମନାକଲେ
scavenger	1	Higher caste than the respondent	ଉତ୍ତରଦାତା ଙ୍କ ଠାରୁ ଉଚ୍ଚଜାତି
scavenger	2	Lower caste than the respondent	ଉତ୍ତରଦାତା ଙ୍କ ଠାରୁ ନିଚ୍ଚଜାତି
scavenger	3	Same caste as the respondent	ଉତ୍ତରଦାତା ଙ୍କ ସହ ସମଜାତି
scavenger	99	Don't know	ଜାଣି ନାହିଁ
scavenger	98	Refused	ମନାକଲେ
how_empty	1	Manually (i.e. with buckets, shovels, etc.)	ନିଜ ହାତ ରେ (ବାଲ୍ଟି ,ଫଉଡ଼ା)
how_empty	2	Mechanical (i.e. hand pump)	ମେସିନ ଦ୍ୱାରା (ହାତ ପମ୍ପ )
how_empty	3	Vacuum tanker	ଖାଲି ଟ୍ୟାଙ୍କର ଦ୍ୱାରା
how_empty	88	Other	ଅନ୍ୟ କିଛି
how_empty	99	Don't know	ଜାଣି ନାହିଁ
how_empty	98	Refused	ମନାକଲେ
sludge	1	In the cultivation fields	ଚାଷ ଜମିରେ ପକେଇ ଥିଲୁ
sludge	2	Buried the sludge in a hole	ଏକ ଗାତରେ ମଇଳାକୁ ପୋତି ଦେଇ ଥିଲେ
sludge	3	Left sludge in the open	ମଳିଆକୁ ଖୋଲାରେ ଛଡା ଯାଇ ଥିଲା
sludge	4	Municipality / private service took it	ମ୍ୟୁନିସପାଲିଟି/ଘରୋଇ ସେବା ନେଇଯାଇ ଥିଲେ
sludge	88	Other	ଅନ୍ୟ କିଛି
sludge	99	Don't know	ଜାଣି ନାହିଁ
sludge	98	Refused	ମନାକଲେ
bath	1	Yes - bathing room attached to latrine	ହଁ- ଗାଧୋଇବା ଘର,ପାଇଖାନା କୁ ଲାଗିକି
bath	2	Yes - bathing room separate from latrine	ହଁ- ଗାଧୋଇବା ଘର ,ପାଇଖାନା କୁ ଅଲଗା ହୋଇ
bath	3	Yes - enclosed bathing area (not concrete)	ହଁ -ଗାଧୋଇବା ଘର କିନ୍ତୁ (କଂକ୍ରିଟ ନୁହେ)
bath	4	No	ନାହିଁ
bath	98	Refused	ମନାକଲେ
manage	1	burn it	ଜଳାଇ ଦିଅ ଗଲା
manage	2	bury it	ପୋତି ଦିଆ ଯାଇଥିଲା
manage	3	dumped to surface water	ଭୁ-ଜଳ ରେ ଫୋପାଡ଼ି ଦିଅ ଗଲା
manage	4	dumped to road	ରୋଡ଼ ରେ ଫୋପଡ଼ା ହୋଇଥିଲା
manage	5	dumped to open area (NOT on household compound)	ଖୋଲା ଜାଗା ରେ ଫୋପଡ଼ା ଗଲା (ଘର ପରିସର ରେ ନୁହେ )
manage	6	nothing	କିଛି ନୁହେ
manage	88	other	ଅନ୍ୟାନ୍ୟ
manage	99	Don't know	ଜାଣି ନାହିଁ
manage	98	Refused	ମନାକଲେ
wasteloc	1	Into backyard of household compound(no specific pile )	ଘର ଅଗଣା ପଛପଟେ (କୌଣସି ସଠିକ ଗଦା ନାହିଁ )
wasteloc	2	Into household garbage pile	ଘର ଆବର୍ଜନା ଜାଗାରେ
wasteloc	3	into household compost pile	ଘର କମ୍ପୋଷ୍ଟ ରେ
wasteloc	4	Into open field (NOT on household compound)	ଖୋଲା ପଡିଆ ରେ (ଘର ଅଗଣା ନୁହେ )
wasteloc	5	into community garbage pile	ଗୋଷ୍ଟି ଆବର୍ଜନା ଜାଗାରେ
wasteloc	6	into community compost pile	ଗୋଷ୍ଟି କମ୍ପୋଷ୍ଟ ରେ
wasteloc	7	along roadside	ରୋଡ଼ ସାଇଡ ରେ
wasteloc	8	Into drain/ditch	ନଳା ବା ଗାତ ରେ
wasteloc	9	Into body of water	ପାଣି ଜାଗା ରେ
wasteloc	88	Other	ଅନ୍ୟାନ
wasteloc	98	Refused	ମନାକଲେ
deftimes	1	No set time, defecates anytime	ଝାଡା କରିବାର କେବେ ବି କୈଣସି ନିର୍ଦ୍ଦିଷ୍ଠ ସମୟ ନାହିଁ
deftimes	2	Early morning (before 8am)	ଭୋର ରେ (ସକାଳ ୮ ପୂର୍ବରୁ)
deftimes	3	Morning (8am - 10am)	ସକାଳ(୮-୧୦)
deftimes	4	Late morning (10am - noon)	ସକାଳ ସମୟରେ (୧୦-୧୨)
deftimes	5	Early afternoon (noon – 2pm)	ଦ୍ୱିପହର (୧୨ – ୨)
deftimes	6	Afternoon (2pm – 4pm)	ଦ୍ୱିପହର(୨-୪)
deftimes	7	Late afternoon (4pm – 6pm)	ଚାରିଟା ବେଳେ(୪-୬)
deftimes	8	Evening (after 6pm)	ସଂଦ୍ଦ୍ୟା(୬ ଟା ପରେ)
deftimes	99	Don't know	ଜାଣି ନାହିଁ
deftimes	98	Refused	ମନାକଲେ
child_defecate	1	inside the household	ଘର ଭିତରେ
child_defecate	2	inside household compound	ଘର ଅଗଣା ଭିତରେ
child_defecate	3	just outside the household compound	ଘର ଅଗଣା ଟିକେ ବାହାରେ
child_defecate	4	away from the household compound	ଘର ଅଗଣା ବାହାରେ
child_defecate	5	in latrine	ପାଇଖାନା ରେ
child_defecate	6	In latrine but not over pan	ପାଇଖାନା ଘର ରେ କିନ୍ତୁ ପ୍ୟାନ ରେ ନୁହେ
child_defecate	99	Don't know	ଜାଣି ନାହିଁ
child_defecate	98	Refused	ମନାକଲେ
child_defother	1	inside the household	ଘର ଭିତରେ
child_defother	2	inside household compound	ଘର ଅଗଣା ଭିତରେ
child_defother	3	just outside the household compound	ଘର ଅଗଣା ଟିକେ ବାହାରେ
child_defother	4	away from the household compound	ଘର ଅଗଣା ବାହାରେ
child_defother	5	In latrine but not over pan	ପାଇଖାନା ଘର ରେ କିନ୍ତୁ ପ୍ୟାନ ରେ ନୁହେ
child_defother	98	Refused	ମନାକଲେ
defecate_on	1	on ground directly (soil)	ସିଧା ତଳେ (ମାଟିରେ )
defecate_on	2	on ground directly (cement)	ସିଧା ତଳେ (ସିମେଣ୍ଟରେ )
defecate_on	3	on cloth on ground or other surface	କପଡ଼ାରେ ତଳେ ବା ଚଟାଣ ରେ
defecate_on	4	on cloth on bed	ଖଟ ଉପରେ କପଡା ରେ
defecate_on	5	on oil cloth on ground or other surface	ତଳେ ବା ଚଟାଣ ରେ ଅଇଲ କଲଥ ଉପରେ
defecate_on	6	on oil cloth on bed	ଖଟ ଉପରେ ଅଇଲ କଲଥ ଉପରେ
defecate_on	7	on waste newspaper/paper	ପୁରୁଣା କାଗଜ/ଖାଲି କାଗଜ
defecate_on	8	on polythene bag	ପଲିଥିନ୍ ଜରି/ବ୍ୟାଗ
defecate_on	9	on caregiver/person holding the child	ପିଲାକୁ ଯିଏ ଧରି ଥାଏ ତା ଉପରେ
defecate_on	10	in cloth nappy	କପଡା ନାପକିନ୍
defecate_on	11	in disposable diaper (Huggies, Pampers)	ଡାଇପର୍ ରେ
defecate_on	12	in pants/clothing	ପ୍ୟାଣ୍ଟ/ ପିନ୍ଧିଥିବା ଡ୍ରେସ୍ ରେ
defecate_on	13	on dustpan	ଡଷ୍ଟବିନ ରେ
defecate_on	14	in potty	ପୋଟ୍ଟି ରେ
defecate_on	88	other	ଅନ୍ୟାନ
defecate_on	98	Refused	ମନାକଲେ
defecate_on	99	Don’t know	ଜାଣି ନାହିଁ
dispose_loc	1	Into latrine	ପାଇଖାନା ରେ
dispose_loc	2	Buried	ପୋତି ଦିଆଯାଇଥିଲା
dispose_loc	3	into backyard of household compound	ଘର ଅଗଣା ପଛପଟେ
dispose_loc	4	Into household garbage pile	ଘର ଆବର୍ଜନା ଜାଗାରେ
dispose_loc	5	into household compost pile	ଘର କମ୍ପୋଷ୍ଟ ରେ
dispose_loc	6	Into open field (NOT on household compound)	ଖୋଲା ପଡିଆ ରେ (ଘର ଅଗଣା ନୁହେ )
dispose_loc	7	Into community garbage pile	ଗୋଷ୍ଟି ଆବର୍ଜନା ଜାଗାରେ
dispose_loc	8	Into community compost pile	ଗୋଷ୍ଟି କମ୍ପୋଷ୍ଟ ରେ
dispose_loc	9	Along roadside	ରୋଡ଼ ସାଇଡ ରେ
dispose_loc	10	Into drain/ditch	ନଳା ବା ଗାତ ରେ
dispose_loc	11	Washed directly in bathroom	ବାଥ ରୁମ ରେ ସିଧା ଧୋଇ ଦେଲି
dispose_loc	12	Washed directly in body of water	ନଦୀ,ନଳା ରେ ସିଧା ଧୋଇ ଦେଲି
dispose_loc	13	Left in open ( in household compound )	ଖୋଲା ରେ ଛାଡ଼ି ଦିଆଯାଇଥିଲା (ଘର ପରିସର ମଧ୍ୟରେ)
dispose_loc	88	Other	ଅନ୍ୟାନ
dispose_loc	99	Don’t know	ଜାଣି ନାହିଁ
dispose_loc	98	Refused	ମନାକଲେ
clean_site	1	wash with water	ପାଣି ରେ ଧୁଆ ହୁଏ
clean_site	2	wash with water and soap	ପାଣି ଓ ସାବୁନ ରେ ଧୁଆ ହୁଏ
clean_site	3	wash with water and disinfectant (phenyl)	ପାଣି ଓ ଫିନାଇଲ ଦ୍ୱାରା ଧୁଆ ହୁଏ
clean_site	4	wash with water and fresh cow dung mixture	ପାଣି ଓ ଗୋବର ର ମିଶ୍ରିତ ପାଣି
clean_site	88	Other	ଅନ୍ୟାନ
clean_site	5	did not clean the site	ସେହି ଜାଗା କୁ ସଫା କରା ଯାଇ ନାହିଁ
clean_site	99	Don’t know	ଜାଣି ନାହିଁ
clean_site	98	Refused	ମନାକଲେ
handle_what	1	cloth	କପଡା
handle_what	2	straw	କୁଟା
handle_what	3	leaves	ପତ୍ର
handle_what	4	ashes	ପାଉଁଶ
handle_what	5	cow dung	ଗୋବର
handle_what	6	waste newspaper / paper	ପୁରୁଣା ନେବତ୍ସ ପେପେର,ପେପେର
handle_what	7	polythene bags	ଜରି
handle_what	8	child’s clothing	ପିଲାର କପଡା
handle_what	9	nappy	ନ୍ୟାପି
handle_what	10	disposable diaper (Huggies, Pampers)	ଫୋପଡ଼ା ଯାଉଥିବା ଡାଇପର ( ହଗିସ , ପମ୍ପର )
handle_what	11	oil cloth	ଅଇଲ କଲଥ
handle_what	12	hoe/spade/shovel	କୋଦାଳ,ଫଉଡ଼ା
handle_what	13	dustpan	ଆଲିଆକଢ଼ା
handle_what	14	potty	ପଟ୍ଟୀ
handle_what	15	wash away with water	ପାଣି ଦ୍ଵାରା ଧୋଇ ଦିଅ ଯାଇଥିଲା
handle_what	16	bare hand	ଖାଲି ହାତ
handle_what	17	don’t ever pick up	କେବେ ବି ଉଠାଇବେ ନାହିଁ
handle_what	88	Other	ଅନ୍ୟାନ
handle_what	99	Don’t know	ଜାଣି ନାହିଁ
handle_what	98	Refused	ମନାକଲେ
handle_after	1	Stored inside the house (not cleaned)	ଘରେ ରଖା ଯାଇଛି (ସଫା ହୋଇନାହିଁ )
handle_after	2	Stored outside the house (not cleaned)	ଘର ବାହାରେ ରଖା ଯାଇଛି ସଫା ହୋଇନାହିଁ )
handle_after	3	Washed with water	ପାଣିରେ ଧୁଅ ହୋଇଛି
handle_after	4	Washed with water and soap	ପାଣି ଓ ସାବୁନ ରେ ଧୁଆ ହୁଏ
handle_after	5	Washed with water and disinfectant	ପାଣି ଓ ଫିନାଇଲ ରେ ଧୁଅ ହୋଇଛି
handle_after	6	Washed with ash	ପାଉଁଶ ରେ ସଫା ହୋଇଛି
handle_after	7	Into latrine	ପାଇଖାନା ରେ
handle_after	8	Threw into backyard of household compound	ଘର ଅଗଣା ପଛପଟେ ଫୋପଡ଼ା ହୁଏ
handle_after	9	Threw onto household garbage pile	ଘର ଆବର୍ଜନା ଜାଗାରେ ଫୋପଡ଼ା ଯାଏ
handle_after	10	Threw onto household compost pile	ଘର କମ୍ପୋଷ୍ଟ ରେ ଫୋପଡ଼ା ହୁଏ
handle_after	11	Threw into open field (NOT on household compound)	ଖୋଲା ପଡିଆ ରେ ଫୋପଡ଼ା ଯାଇଥିଲା (ଘର ପରିସର ରେ ନୁହେ )
handle_after	12	Threw into community garbage pile	ଗୋଷ୍ଟି ଆବର୍ଜନା ଜାଗାରେ ଫୋପଡ଼ା ହୁଏ
handle_after	13	Threw into community compost pile	ଗୋଷ୍ଟି କମ୍ପୋଷ୍ଟ ରେ ଫୋପଡ଼ା ହୁଏ
handle_after	14	Threw along roadside	ରୋଡ଼ ସାଇଡ ରେ ଫୋପଡ଼ା ହୁଏ
handle_after	15	Threw into drain/ditch	ନଳା ବା ଗାତ ରେ ଫୋପଡ଼ା ହୁଏ
handle_after	16	Threw somewhere else	କେଉଁଠି ବି ଫୋପଡ଼ା ହୋଇଥିଲା
handle_after	88	Other	ଅନ୍ୟାନ
handle_after	99	Don’t know	ଜାଣି ନାହିଁ
handle_after	98	Refused	ମନାକଲେ
handle_wash	1	in latrine	ପାଇଖାନା ରେ
handle_wash	2	in bathroom	ଗାଧୁଆଘରେ
handle_wash	3	in pond/surface water	ପୋଖରୀ ରେ
handle_wash	4	in canal/drain	କେନାଲ/ ଡ୍ରେନ ରେ
handle_wash	5	at handpump	ନଳକୂପ ପାଖରେ
handle_wash	6	inside household	ଘର ଭିତରେ
handle_wash	7	outside house in or near the compound	ଘର ବାହାରେ ବା ପରିସର ପାଖରେ
handle_wash	88	Other	ଅନ୍ୟାନ
handle_wash	99	Don’t know	ଜାଣି ନାହିଁ
handle_wash	98	Refused	ମନାକଲେ
handle_washdispose	1	in latrine	ପାଇଖାନା ରେ
handle_washdispose	2	in bathroom	ଗାଧୁଆଘରେ
handle_washdispose	3	in pond	ପୋଖରୀ ରେ
handle_washdispose	4	in canal/drain	କେନାଲ/ ଡ୍ରେନ ରେ
handle_washdispose	5	at handpump	ନଳକୂପ ପାଖରେ
handle_washdispose	6	into other water source	ଅଲଗା ପାଣିର ଉତ୍ସ
handle_washdispose	7	onto garbage pile	ଆବର୍ଜନା ରେ
handle_washdispose	8	on ground of household compound	ଘର ପରିସର ଚଟାଣ ରେ
handle_washdispose	9	on ground outside of household compound	ଘର ପରିସର ବାହାରେ ଚଟାଣ ରେ
handle_washdispose	88	Other	ଅନ୍ୟାନ
handle_washdispose	99	Don’t know	ଜାଣି ନାହିଁ
handle_washdispose	98	Refused	ମନାକଲେ
analclean_where	1	in latrine over pan	ପ୍ୟାନ ଉପରେ ପାଇଖାନାରେ
analclean_where	2	in latrine NOT over pan	ପାଇଖାନା ରେ କିନ୍ତୁ ପ୍ୟାନ ଉପରେ ନୁହେ
analclean_where	3	in bathroom	ଗାଧୁଆଘରେ
analclean_where	4	inside house on ground	ଘର ଚଟାଣ ରେ
analclean_where	5	inside house on furniture/bed	ଘର ଭିତରେ ଖଟ ଉପରେ
analclean_where	6	inside house in bucket	ଘର ଭିତରେ ବାଲ୍ଟି ରେ
analclean_where	7	in household compound on ground	ଘର ପରିସର ଚଟାଣ ରେ
analclean_where	8	in household compound in bucket	ଘର ପରିସର ବାଲ୍ଟି ରେ
analclean_where	13	just outside the household compound	ଘର ଅଗଣା ଟିକେ ବାହାରେ
analclean_where	9	outside household compound	ଘର ପରିସର ବାହାରେ
analclean_where	10	at public tubewell	ସର୍ବ ସାଧାରଣ ନଳକୂପ ପାଖରେ
analclean_where	11	at pond	ପୋଖରୀ ରେ
analclean_where	12	at/near other water source	ଅଲଗା ପାଣି ଉତ୍ସ ରେ ବା ପାଖରେ
analclean_where	88	Other	ଅନ୍ୟାନ
analclean_where	99	Don’t know	ଜାଣି ନାହିଁ
analclean_where	98	Refused	ମନାକଲେ
handwashDK	1	Yes - with water and soap	ହଁ- ପାଣି ଓ ସାବୁନ ରେ
handwashDK	2	Yes - with water and ash or soil	ହଁ- ପାଣି ଓ ପାଉଁଶ ବା ମାଟି ରେ
handwashDK	3	Yes - with water only	ହଁ -ଖାଲି ପାଣି ରେ
handwashDK	4	No	ନାହିଁ
handwashDK	99	Don’t know	ଜାଣି ନାହିଁ
handwashDK	98	Refused	ମନାକଲେ
handwash	1	Yes - with water and soap	ହଁ- ପାଣି ଓ ସାବୁନ ରେ
handwash	2	Yes - with water and ash or soil	ହଁ- ପାଣି ଓ ପାଉଁଶ ବା ମାଟି ରେ
handwash	3	Yes - with water only	ହଁ -ଖାଲି ପାଣି ରେ
handwash	4	No	ନାହିଁ
handwash	98	Refused	ମନାକଲେ
night	1	in bucket or other container with lid	ବାଲ୍ଟିରେ ବା ଅନ୍ୟ କୌଣସି ଜାଗା ରେ ଘୋଡାନା ଥିବ
night	2	in bucket or other container without lid	ବାଲ୍ଟିରେ ବା ଅନ୍ୟ କୌଣସି ଜାଗା ରେ ଘୋଡାନା ନ ଥିବ
night	3	in particular area of the house (not covered)	ଘରର କୌଣସି ନିର୍ଦ୍ଧିଷ୍ଟ ଜାଗାର ( ଘୋଡା ହୋଇ ନ ଥିବା )
night	4	no particular place	କୌଣସି ନିର୍ଦ୍ଧିଷ୍ଟ ଜାଗାରେ ନୁହେ
night	88	Other	ଅନ୍ୟାନ
night	99	Don’t know	ଜାଣି ନାହିଁ
night	98	Refused	ମନାକଲେ
latrine_indep	1	Yes – on their own	ହଁ- ନିଜେ ନିଜେ
latrine_indep	2	No – I helped them	ନା- ମୁ ସାହାଯ୍ୟ କରିଥିଲି
latrine_indep	3	No - someone else helped them	ନା- ଆଉ କେହି ସାହାଯ୍ୟ କରିଥିଲେ
latrine_indep	99	Don’t know	ଜାଣି ନାହିଁ
latrine_indep	98	Refused	ମନାକଲେ
analclean_child	1	Yes – on their own	ହଁ- ନିଜେ ନିଜେ
analclean_child	2	No – I helped them	ନା- ମୁ ସାହାଯ୍ୟ କରିଥିଲି
analclean_child	3	No - someone else helped them	ନା- ଆଉ କେହି ସାହାଯ୍ୟ କରିଥିଲେ
analclean_child	4	No	ନାହିଁ
analclean_child	99	Don’t know	ଜାଣି ନାହିଁ
analclean_child	98	Refused	ମନାକଲେ
teach	1	Yes	ହଁ
teach	2	No - my child is not old enough to start learning how to use the latrine	ନା- ମୋ ପିଲା ସେତିକି ବଡ ହୋଇ ନାହିଁ କି ପାଇଖାନା ବ୍ୟବହାର ଶିକ୍ଷା ଆରମ୍ଭ କରିବ
teach	3	No – my child already knows how to use the latrine on their own (includes flushing and anal cleansing)	ନାହିଁ- ମୋ ପିଲା ନିଜେ ପାଇଖାନା ବ୍ୟବହାର କରି ଜାଣିଚି (ପାଣି ଢାଳି ଓ ଛାଞ୍ଚେଇବା ମଧ୍ୟ ଜାଣିଛି )
teach	4	No - I am not teaching my child how to use the latrine though my child is old enough	ନା- ମୁ ମୋ ପିଲା କୁ ପାଇଖାନା ବ୍ୟବହାରର ଶିକ୍ଷା ଦେବା ଆରମ୍ଭ କରିନାହିଁ ଯଦିଓ ମୋ ପିଲାର ବୟସ ହୋଇଯାଇଛି
bucket	1	Yes – I have a dedicated container	ହଁ- ମୋ ପାଖରେ ଗୋଟେ ନିର୍ଦ୍ଧିଷ୍ଟ ପାତ୍ର ଅଛି
bucket	2	Yes – but I use the container for other things	ହଁ- କିନ୍ତୁ ମୁ ସେହି ପାତ୍ର କୁ ଅନ୍ୟ କାର୍ଯ୍ୟ ପାଇଁ ବ୍ୟବହାର କରେ
bucket	3	No - I do not have soiled cloths/clothes to wash	ମୋ ପାଖରେ ପିଲାର ଝାଡା କପଡା/ପୋଷାକ ଧୋଇବା ପାଇଁ ନାହିଁ I
bucket	4	No – I do not have a container at all	ନା -ମୋ ପାଖରେ ପାତ୍ର ନାହିଁ
bucket	98	Refused	ମନାକଲେ
lat_location	1	Inside the house	ଘର ଭିତରେ
lat_location	2	Within 50 feet of the house	ଘରର 50 ଫୁଟ ଭିତରେ
lat_location	3	Greater than 50 feet away from the house	ଘରଠୁ ଦୂରରେ , 50 ଫୁଟ ଠୁ ଅଧିକ
lat_location	4	In a different plot	ଭିନ୍ନ ଏକ ଜମିରେ
lat_facility	1	Latrine is under construction	ପାଇଖାନା ତିଆରି କାମ ଚାଲିଛି
lat_facility	2	Flush to piped sewer system	ପାଇପଡ୍ ସ୍ୱିୟର ସିଷ୍ଟମକୁ ଫ୍ଲଶ କରାଯାଉଛି
lat_facility	3	Flush to septic system	ସେପ୍ଟିକ ସିଷ୍ଟମକୁ ଫ୍ଲଶ କରାଯାଉଛି
lat_facility	4	Flush to pit (latrine)	ପିଟ ପାଇଖାନାକୁ ଫ୍ଲଶ କରାଯାଉଛି
lat_facility	5	Flush to somewhere else	ଅନ୍ୟ କେଉଁଠିକୁ ଫ୍ଲଶ କରାଯାଉଛି
lat_facility	6	Flush to unknown place	ଅଜଣା ଜାଗାକୁ ଫ୍ଲଶ କରାଯାଉଛି
lat_facility	7	VIP	ଭିଆଇପି
lat_facility	8	Pit latrine with slab	ପିଟ ପାଇଖାନା, ଘୋଡଣି ସହିତ
lat_facility	9	Pit latrine without slab/open pit	ପିଟ ପାଇଖାନା, ବିନା ଘୋଡଣି, ଖୋଲା ଗାତ
lat_facility	88	Other	ଅନ୍ୟାନ
lat_facility	99	Don't know	ଜାଣି ନାହିଁ
intact	1	intact	ଅକ୍ଷତ
intact	2	damaged	ଭାଙ୍ଗି ଯାଇଥିଲା
intact	3	missing	ଏଠିନାହିଁ
intactNV	1	intact	ଅକ୍ଷତ
intactNV	2	damaged	ଭାଙ୍ଗି ଯାଇଥିଲା
intactNV	3	missing	ଏଠିନାହିଁ
intactNV	4	not connected	ଯୋଡ଼ି ହୋଇ ନାହିଁ
intactNV	97	Not visible	ଦେଖା ଯାଉନି
purpose	1	Yes - storage	ହଁ - ଜିନିଷ ରଖାଯାଇଛି
purpose	2	Yes - other	ହଁ-ଅନ୍ୟାନ୍ୟ
purpose	3	No	ନାଁ
lat_cfm	1	Scoop / dustpan	ସ୍କୁପ/ୱାଲିଆକଢ଼ା
lat_cfm	2	Potty	ପଟ୍ଟୀ
lat_cfm	3	Latrine training mat	ପାଇଖାନା ପ୍ରଶିକ୍ଷଣ ମସିଣା
lat_cfm	4	Seat for children over latrine pan	ପାଇଖାନା ପ୍ୟାନ ରେ ବସିବା ପାଇଁ ପାଇଖାନା ସିଟ
lat_cfm	5	Handles inside latrine	ପାଇଖାନା ଭିତରେ ହ୍ୟାଣ୍ଡେଲ
lat_cfm	88	Other	ଅନ୍ୟାନ
lat_cfm	77	None	କିଛି ନାହିଁ
lat_pan	1	Intact	ଅକ୍ଷତ
lat_pan	2	Broken beyond use	ବ୍ୟବହାର ପୂର୍ବରୁ ଭାଙ୍ଗି ଯାଇଥିଲା
lat_pan	3	Cracked but can still be used	ଫାଟି ଥିଲା କିନ୍ତୁ ବ୍ୟବହାର କରି ହେବ
lat_pan	4	Sunk down but can still be used	ଧସି ଯାଇଥିଲା କିନ୍ତୁ ବ୍ୟବହାର କରି ହେବ
lat_pan	5	Clogged with leaves/dirt/other materials	ପତ୍ର/ଅଳିଆ/ଅନ୍ୟାନ୍ୟ ବସ୍ତୁ ଦ୍ୱାରା ବନ୍ଦ ହୋଇଯାଇଥିଲା
lat_pan	6	Missing	ଏଠିନାହିଁ
lat_pan	97	Not visible	ଦେଖା ଯାଉନି
pit_condition	1	Water logging	ଜଳାର୍ଣ୍ଣବ
pit_condition	2	More than one ring visible	ଏକ ରୁ ଊର୍ଦ୍ଧ୍ଵ ନନ୍ଦ ଦିଶୁଛି
pit_condition	3	Gap between first ring & lid	ପ୍ରଥମ ନନ୍ଦ ଓ ଘୋଡଣ।ମଧ୍ୟରେ ଥିବା ଅନ୍ତର
pit_condition	4	Pit cover slanted or collapsed	ଖାତର ଘୋଡଣି ଅଣେଇ ହୋଇପଡିଛି କିମ୍ବା ଭାଙ୍ଗି ଯାଇଛି
pit_condition	88	Other	ଅନ୍ୟାନ
pit_condition	77	None	କିଛି ନାହିଁ
drain	1	Into soak pit	ଶୋକ ପିଟ ଭିତରକୁ
drain	2	Into garden/plantation	ବଗିଚା/ଚାଷ ଜମି ଭିତରକୁ
drain	3	Into common channel system	ସାଧାରଣ ନାଳ କୁ
drain	4	Into backyard of household compound	ଘର ଅଗଣା ପଛପଟେ
drain	5	Nowhere	କେଉଁଠି ନୁହେ
drain	88	Other	ଅନ୍ୟାନ
drain	99	Don't know	ଜାଣି ନାହିଁ
obs_feces	1	Yes, oxen/cattle	ହଁ, ବଳଦ / ଗାଈଗୋରୁ
obs_feces	2	Yes, goats/sheep	ହଁ, ଛେଳି / ମେଣ୍ଢା
obs_feces	3	Yes, chickens/ducks/pigeons	ହଁ, କୁକୁଡା / ବତକ / ପାରା
obs_feces	4	Yes, human / pig / dog / monkey	ହଁ, ମଣିଷ / ଘୁଷୁରି /କୁକୁର / ମାଙ୍କଡ
obs_feces	5	No feces observed	ଝାଡା, ଦେଖିଲୁନି
yesnoNV	1	Yes	ହଁ
yesnoNV	2	No	ନାଁ
yesnoNV	97	Not visible	ଦେଖା ଯାଉନି
result	1	Completed - eligible	ସମ୍ପୂର୍ଣ୍ଣ- ଯୋଗ୍ୟ
result	2	Completed - not eligible	ସମ୍ପୂର୍ଣ୍ଣ- ଅଯୋଗ୍ୟ
result	3	Not completed (no one available)	ଅସମ୍ପୂର୍ଣ୍ଣ -(ନା କେହି ଉପଲବ୍ଦ ନାହାନ୍ତି )
result	4	Not completed (respondent did not consent)	ସମ୍ପୂର୍ଣ୍ଣ ହେଇନି( ଉତ୍ତରଦାତା ସହମତି ଦେଲେ ନାହିଁ )
result	5	Not completed (respondent ended survey early)	ସମ୍ପୂର୍ଣ୍ଣ ହେଇନି (ଉତ୍ତରଦାତା ଜଲଦି ସର୍ଭେ ସାରି ଦେଲେ)
result	6	Absent/locked household	ଅନୁପସ୍ଥିତ/ଘର ତାଲା ପଡିଛି
result	88	Other	ଅନ୍ୟାନ୍ୟ
bcard	1	From birth card	ଜନ୍ମ ପଞ୍ଜିକରଣ କାର୍ଡରୁ
bcard	2	From polio card	ପୋଲିଓ କାର୍ଡରୁ
bcard	3	From Adhar card	ଆଧାର କାର୍ଡ ରୁ
bcard	4	Respondent did not have a card but knew the child's birth date	ଉତ୍ତରଦାତାଙ୍କ ପାଖରେ କାର୍ଡ ନାହିଁ କିନ୍ତୁ ପିଲା ର ଜନ୍ମ ତାରିଖ ଜାଣିଛନ୍ତି
bcard	5	Estimate	ଆନୁମାନିକ
bcard	98	Refused	ମନାକଲେ
relation	1	Wife / husband	ସ୍ତ୍ରୀ ବା ସ୍ୱାମୀ
relation	2	Mother / father	ବାପା / ମା
relation	3	Mother-in-law / father-in-law	ଶାଶୂ / ଶ୍ୱଶୁର
relation	4	Daughter-in-law/ Son-in-law	ବୋହୁ / ଜୁଆଇଁ
relation	5	Sister-in-law / brother-in-law	ଭାଉଜ / ଭେନାଇ,ଶଳା, ଦିଅର
relation	6	Sister / Brother	ଭଉଣୀ / ଭାଇ
relation	7	Daughter / son	ପୁଅ / ଝିଅ
relation	8	Granddaughter / grandson	ନାତି / ନାତୁଣୀ
relation	9	Aunt / Uncle	ମଉସା,ଦାଦା ,ବଡବାପା,ମାମୁ / ମାଉସୀ ,ଖୁଡି ,ବଡ଼ମା ,ମାଇଁ
relation	10	Other relative	ଅନ୍ୟାନ୍ୟ ସମ୍ପର୍କୀୟ
relation	11	Adopted/foster/stepchild	ପୋଷ୍ୟ ସନ୍ତାନ/ ପାଳିତ ସନ୍ତାନ/ ସାବତ ସନ୍ତାନ
relation	12	Not related	ସମ୍ପର୍କୀୟ ନୁହେଁ
relation	99	Don't know	ଜାଣି ନାହିଁ
relation	98	Refused	ମନାକଲେ
num_pit	1	One Pit	ଗୋଟେ ପିଟ୍
num_pit	2	Two Pits	ଦୁଇଟି ପିଟ୍
num_pit	3	No Pit or Tank	ପିଟ୍ /ଟାଙ୍କି ନାହିଁ
num_pit	97	Not visible	ଦେଖା ଯାଉନି
hh_status	1	Present	ଉପସ୍ଥିତ
hh_status	2	Absent/locked household	ଅନୁପସ୍ଥିତ/ଘର ତାଲା ପଡିଛି
door	1	No door	କବାଟ ନାହିଁ
door	2	Curtain / Cloth / Plastic	ପରଦା/କନା/ପ୍ଲାଷ୍ଟିକ୍
door	3	Bamboo / Coconut mat	ବାଉଁଶ/ନଡିଆ ପତ୍ରର ତାଟି
door	4	Tin sheet / aluminum / metal	ଦସ୍ତା/ ଆଲୁମିନିଅମ /ମେଟାଲ
door	5	Wooden	କାଠ
door	6	Plastic door	ପ୍ଲାଷ୍ଟିକ କବାଟ
door	7	Cement	ସିମେଣ୍ଟ
door	88	Other	ଅନ୍ୟାନ୍ୟ
who	1	Husband / wife	ସ୍ତ୍ରୀ ବା ସ୍ୱାମୀ
who	2	Mother-in-law	ଶାଶୂ
who	3	Father-in-law	ଶ୍ୱଶୁର
who	4	Mother	ମା
who	5	Father	ବାପା
who	6	Aunt	ମାଉସୀ ,ଖୁଡି ,ବଡ଼ମା ,ମାଇଁ
who	7	Uncle	ମଉସା,ଦାଦା ,ବଡବାପା,ମାମୁ
who	8	Daughter-in-law	ବୋହୁ
who	9	Son-in-law	ଜୁଆଇଁ
who	10	Sister-in-law	ଭାଉଜ
who	11	Brother-in-law	ଭେନାଇ,ଶଳା, ଦିଅର
who	12	Sister	ଭଉଣୀ
who	13	Brother	ଭାଇ
who	14	Daughter	ଝିଅ
who	15	Son	ପୁଅ
who	16	Granddaughter	ନାତୁଣୀ
who	17	Grandson	ନାତି
who	18	Anganwadi	ଅଙ୍ଗନବାଡି
who	19	ASHA	ଆଶା
who	20	Neighbor	ପଡୋଶୀ
who	21	Village elder	ଗାଁ ର ବଡ
who	88	Other	ଅନ୍ୟାନ୍ୟ
who	77	Not applicale - participant did not agree to any of the statements	ଉପଯୁକ୍ତ ନୁହେ - ଯୋଗଦାନକାରୀ କୌଣସି ଭି ବିବରଣୀ ସହ ରାଜି ନୁହେ
who	98	Refused	ମନାକଲେ
language	1	Yes	ହଁ
language	2	No - but family member will translate	ନା - କିନ୍ତୁ ପରିବାର ସଦସ୍ୟ ଅନୁବାଦ କଲେ
language	3	No - but someone else will translate	ନା -ଅନ୍ୟ କେହି ଅନୁବାଦ କଲେ
language	4	No (and no one is available to translate)	ନା (ଏବଂ କେହି ଅନୁବାଦ କରିବାପାଇଁ ଉପଲବ୍ଦ ନାହାନ୍ତି
teach_how	1	look for cues from child that they need to defecate	ପିଲାକୁ ଝାଡା ଲାଗୁଚି ବୋଲି କୌଣସି ସଂକେତ ଦଉଚି
teach_how	2	take child to latrine	ପିଲାକୁ ପାଇଖାନା ନେଇଯାଏ
teach_how	3	hold child / help child squat	ପିଲା କୁ ଝାଡା ବସିବା/ଧରିବାରେ ସାହାଯ୍ୟ କରେ
teach_how	4	stand nearby	ପାଖରେ ଛିଡା ହୁଏ
teach_how	5	help child with flushing	ପିଲା କୁ ଛାଞ୍ଚେବ ରେ ସାହାଯ୍ୟ କରେ
teach_how	6	help child wash their bottom afterwards	ତା ପରେ ପିଲାକୁ ଛାଞ୍ଚେଇବା ରେ ସାହାଯ୍ୟ କରେ
teach_how	7	praise child for using the latrine	ପିଲାକୁ ପାଇଖାନା ବସିବା ପାଇଁ ଉତ୍ସାହିତ କରେ
teach_how	8	threaten/scold child to make them use the latrine	ପିଲାକୁ ପାଇଖାନା ବସିବା ପାଇଁ ଡରାଏ ବା ଗାଳିଦିଏ
teach_how	88	Other	ଅନ୍ୟାନ୍ୟ
teach_how	77	None	କିଛି ନାହିଁ
teach_how	98	Refused	ମନାକଲେ
tap_test	1	Yes	ହଁ
tap_test	2	No	ନାହିଁ
tap_test	3	Not able to test the tap	ଟ୍ୟାପ କୁ ପରୀକ୍ଷା କରି ବାରେ ସକ୍ଷମ ହେଲୁ ନାହିଁ

## Sheet: settings
form_title	form_id	version	default_language	instance_name
CFM Baseline FINAL (23 DEC)	CFM_Baseline_Final (23DEC)	231219	Oriya	concat('Village',${village_id}, '.HH', ${hh_id})
